# Supplementary material for: Trehalose supports the growth of Aedes aegypti cells and modifies gene expression and dengue virus replication
Source: bioRxiv. 2024 Dec 4:2024.12.03.626538. Preprint. [Version 2] doi: 10.1101/2024.12.03.626538 (PMC11643125; doi:10.1101/2024.12.03.626538)
Supplement: Supplement 1 — Supplementary Table 1. Complete readcount and FPKM list of all genes in GLU vs TRE Aag2 cells. [file media-1.csv]

converted_alias	gene_id	T1	T2	T3	C1	C2	C3	T	C	log2FoldChange	pvalue	padj	gene_name	gene_chr	gene_start	gene_end	gene_strand	gene_length	gene_biotype	gene_description	tf_family	T1_count	T2_count	T3_count	C1_count	C2_count	C3_count	T1_fpkm	T2_fpkm	T3_fpkm	C1_fpkm	C2_fpkm	C3_fpkm
AAEL001969	5573138	12779.35497	13422.59971	13195.80954	3373.15267	3233.493417	3216.42284	13132.58807	3274.356309	2.003461475	0	0	LOC5573138	NC_035108.1	425976948	425990985	-	922	protein_coding	ejaculatory bulb-specific protein 3	-	13123	13151	13160	3579	3200	3111	886.7493223	930.1856262	913.658972	233.9968002	224.1374544	223.9417839
AAEL026403	5571086	12675.15692	12335.60491	11889.26396	1596.569048	1667.270043	1624.23667	12300.0086	1629.358587	2.916591069	0	0	LOC5571086	NC_035109.1	132519746	132533473	+	666	lncRNA	uncharacterized LOC5571086	-	13016	12086	11857	1694	1650	1571	1217.592511	1183.450584	1139.619169	153.326887	159.9945146	156.5553809
AAEL004863	5565600	3194.108382	3291.603991	3189.655786	857.6610589	906.3886234	880.8718288	3225.12272	881.6405037	1.871433714	3.61E-258	1.19E-254	LOC5565600	NC_035107.1	288247482	288277921	-	1694	protein_coding	major royal jelly protein 1	-	3280	3225	3181	910	897	852	120.6310464	124.1532465	120.2013702	32.38225793	34.19592966	33.38045347
AAEL013407	5577893	9777.087852	10189.17291	9739.429944	4400.460971	4443.022048	4344.393691	9901.896902	4395.958904	1.171433066	4.18E-251	1.03E-247	LOC5577893	NC_035108.1	159253721	159304152	+	3771	protein_coding	catalase%2C transcript variant X1	Catalase	10040	9983	9713	4669	4397	4202	165.8730529	172.6419395	164.8754566	74.63567809	75.30005808	73.95466243
AAEL004317	5564549	6696.915653	6763.863456	6837.555111	13908.24642	13399.79881	13491.19307	6766.111407	13599.7461	-1.007303807	2.02E-233	3.99E-230	LOC5564549	NC_035109.1	51114473	51139036	+	2007	protein_coding	terminal uridylyltransferase Tailor	-	6877	6627	6819	14757	13261	13049	213.4766158	215.3333841	217.4865845	443.2307126	426.7016091	431.5150051
AAEL009467	5571976	3250.589567	3449.805113	3441.33878	1011.286062	1007.435293	1019.412703	3380.57782	1012.711353	1.738973165	4.18E-232	6.87E-229	LOC5571976	NC_035107.1	57336178	57409097	+	1753	protein_coding	coactosin-like protein	Cofilin_ADF	3338	3380	3432	1073	997	986	118.6323337	125.7408963	125.3211923	36.89750049	36.72895907	37.33026236
AAEL000488	5578454	3034.402963	3034.399586	3092.391841	891.5905074	897.2944232	923.2612009	3053.731463	904.0487105	1.75640042	9.89E-231	1.40E-227	LOC5578454	NC_035109.1	161731973	161873280	+	4186	protein_coding	interleukin-1 receptor accessory protein-like 1%2C transcript variant X1	-	3116	2973	3084	946	888	893	46.3763839	46.31668334	47.16005473	13.62294658	13.69963889	14.15853368
AAEL014245	5563938	11072.25985	11220.03184	11152.26396	6047.924192	5925.376687	5946.918732	11148.18521	5973.406537	0.900055458	1.46E-187	1.80E-184	LOC5563938	NC_035108.1	36197680	36198851	+	1100	protein_coding	uncharacterized LOC5563938	-	11370	10993	11122	6417	5864	5752	643.971188	651.726395	647.2161723	351.6563755	344.2679983	347.0501493
AAEL006053	5567396	2178.420869	2038.242843	2147.828574	661.6242454	603.2486156	592.4173215	2121.497429	619.0967275	1.775817251	3.77E-152	4.14E-149	LOC5567396	NC_035109.1	74130656	74256719	-	1193	protein_coding	uncharacterized LOC5567396	-	2237	1997	2142	702	597	573	116.8218819	109.1639869	114.9312626	35.47119419	32.31686808	31.877204
AAEL012125	5575840	704.067183	712.4153753	642.7442185	2356.2117	2270.518659	2154.620764	686.4089256	2260.450374	-1.719772916	5.69E-148	5.62E-145	LOC5575840	NC_035108.1	404942438	405524886	+	3779	protein_coding	bone morphogenetic protein receptor type-1B%2C transcript variant X1	Pkinase	723	698	641	2500	2247	2084	11.91955557	12.04537425	10.85776137	39.87881623	38.39914536	36.60048717
AAEL019479	5578452	1859.010031	1842.277582	1816.930615	3991.42262	3995.385303	4061.108619	1839.406076	4015.972181	-1.126398528	1.12E-141	1.01E-138	LOC5578452	NC_035109.1	161880273	161971478	+	2991	protein_coding	heparan-sulfate 6-O-sulfotransferase 2%2C transcript variant X1	-	1909	1805	1812	4235	3954	3928	39.76382674	39.3552396	38.77938661	85.35247971	85.37203425	87.16078028
AAEL002317	5574210	545.3355774	471.5414089	536.455783	1972.620435	2210.901124	1890.979548	517.7775898	2024.833702	-1.966825622	4.20E-137	3.45E-134	LOC5574210	NC_035109.1	373286401	373542069	-	8190	protein_coding	insulin-like receptor%2C transcript variant X4	Pkinase_Tyr	560	462	535	2093	2188	1829	4.259933138	3.678746326	4.181470482	15.40509809	17.25276846	14.82162589
AAEL005790	5567037	8463.413399	8970.513945	8512.09933	4669.069105	4522.848917	4434.341871	8648.675558	4542.086631	0.928805403	4.02E-135	3.05E-132	LOC5567037	NC_035107.1	121872294	121935808	-	3125	protein_coding	NADP-dependent malic enzyme%2C transcript variant X3	Malic_M	8691	8789	8489	4954	4476	4289	173.2680093	183.4134628	173.8864203	95.56197612	92.49865848	91.09028648
AAEL007559	5569370	538.5188827	512.3675049	521.4149666	1823.707856	2056.29972	1780.353626	524.1004514	1886.787067	-1.847715809	1.47E-131	1.04E-128	LOC5569370	NC_035108.1	248967146	249133677	-	3335	protein_coding	ras-GEF domain-containing family member 1B	-	553	502	520	1935	2035	1722	10.3306572	9.816341224	9.980830045	34.97552744	39.4061452	34.26915156
AAEL019857	5564429	1144.230899	1216.617661	1257.412246	2870.808336	2871.746341	2888.680622	1206.086936	2877.078433	-1.254529362	2.85E-119	1.88E-116	LOC5564429	NC_035109.1	149548412	149550298	-	1568	protein_coding	uncharacterized LOC5564429	-	1175	1192	1254	3046	2842	2794	46.6864085	49.57605496	51.19300619	117.1016413	117.0505323	118.2623179
AAEL009895	5572559	693.3552341	686.8990653	733.9918377	63.14647357	47.49193456	80.6431956	704.7487124	63.76053457	3.468531208	1.32E-118	8.14E-116	LOC5572559	NC_035109.1	121965911	122095788	-	4267	protein_coding	endothelin-converting enzyme homolog%2C transcript variant X4	-	712	673	732	67	47	78	10.39575434	10.28570795	10.98114417	0.946523283	0.711329128	1.213215648
AAEL003841	5579095	1587.316056	1662.64276	1411.831294	381.7062954	387.0087433	430.0970432	1553.930037	399.6040273	1.960177206	1.32E-116	7.69E-114	LOC5579095	NC_035109.1	342491895	342492535	-	577	protein_coding	defensin-A-like	-	1630	1629	1408	405	383	416	175.9991007	184.1140955	156.2017865	42.31149313	42.86653094	47.85017835
AAEL006028	5567373	4549.656817	4452.08577	4802.031299	8208.099079	8371.71655	8492.348829	4601.257962	8357.388152	-0.860903872	1.68E-116	9.23E-114	LOC5567373	NC_035109.1	33450812	33490790	+	4787	protein_coding	vitellogenin-3	Vitellogenin_N	4672	4362	4789	8709	8285	8214	60.80482797	59.42428997	64.03841358	109.6690306	111.7697973	113.8825844
AAEL014344	5564193	7315.287246	7319.098362	7052.137424	12155.22492	12046.78391	11728.41552	7228.84101	11976.80812	-0.728481416	4.79E-115	2.49E-112	LOC5564193	NC_035107.1	279009117	279046474	+	3300	protein_coding	zinc metalloproteinase-disintegrin-like EoMP06%2C transcript variant X2	-	7512	7171	7033	12897	11922	11344	141.8209195	141.7123011	136.4224462	235.5883993	233.3084968	228.1488696
AAEL017302	23687722	2627.348907	2975.201746	2779.542861	1115.901861	1115.555229	1080.412044	2794.031171	1103.956378	1.339256638	4.51E-112	2.23E-109	LOC23687722	NC_035109.1	347276443	347277459	+	947	protein_coding	farnesol dehydrogenase	adh_short	2698	2915	2772	1184	1104	1045	177.4968392	200.7383489	187.3710118	75.36693689	75.28604316	73.23730503
AAEL002817	5576118	738.1506566	771.6132145	724.9673478	114.983131	115.193203	110.6259222	744.9104063	113.600752	2.712580516	1.11E-111	5.23E-109	LOC5576118	NC_035107.1	304806213	304807645	-	1433	protein_coding	uncharacterized protein KIAA1683 homolog	IQ	758	756	723	122	114	107	32.95502707	34.4046681	32.29618781	5.132072485	5.137526073	4.955684285
AAEL001232	5569443	2629.296534	2755.76148	2654.202724	1147.003856	1174.162297	1160.021352	2679.75358	1160.395835	1.207521121	1.91E-111	8.58E-109	LOC5569443	NC_035108.1	60889002	61195048	-	2691	protein_coding	uncharacterized peptidase C1-like protein F26E4.3%2C transcript variant X2	Peptidase_C1	2700	2700	2647	1217	1162	1122	62.50988844	65.4322469	62.96502768	27.26189381	27.88610179	27.67229651
AAEL005187	5566123	9644.649212	10010.55874	10221.73879	15846.93741	16389.76976	16509.10958	9958.982247	16248.60558	-0.706224935	1.56E-108	6.71E-106	LOC5566123	NC_035108.1	312316	321971	+	5352	protein_coding	laminin subunit gamma-1%2C transcript variant X1	Laminin_EGF	9904	9808	10194	16814	16220	15968	115.2904102	119.5105156	121.9235725	189.3799858	195.7177089	198.0160817
AAEL005839	5567097	7471.097411	7621.211472	7399.078921	4411.770787	4312.671845	4440.545193	7497.129268	4388.329275	0.772625323	6.42E-108	2.64E-105	LOC5567097	NC_035107.1	22582792	22691994	-	5315	protein_coding	uridine phosphorylase 1%2C transcript variant X2	-	7672	7467	7379	4681	4268	4295	89.92987355	91.61881072	88.86963502	53.09021861	51.85809033	53.63224082
AAEL016972	5578236	1184.157254	1244.175276	1254.404083	344.9493929	350.6319424	318.4372339	1227.578871	338.0061897	1.85994416	2.11E-107	8.34E-105	LOC5578236	NC_035109.1	296804063	296950784	+	1163	protein_coding	apolipoprotein D%2C transcript variant X1	-	1216	1219	1251	366	347	308	65.14071447	68.35428714	68.85520094	18.97057576	19.26837713	17.57668806
AAEL004865	5565589	14857.47304	15167.91532	15252.3905	22385.89612	22334.34531	22195.48876	15092.59295	22305.2434	-0.563592931	1.03E-103	3.92E-101	LOC5565589	NC_035107.1	288555879	288631520	+	6510	protein_coding	cyclin G	-	15257	14861	15211	23752	22103	21468	146.0114168	148.870557	149.5670517	219.9370205	219.2631319	218.8651637
AAEL007226	5568942	68.16694718	66.34240601	77.20952391	575.8581395	606.2800157	620.3322738	70.57295903	600.8234763	-3.089408121	2.02E-101	7.40E-99	LOC5568942	NC_035108.1	421396253	421414826	+	4331	protein_coding	nidogen-2	EGF_CA	70	65	77	611	600	600	1.006951409	0.978739105	1.138050926	8.504174595	8.946608735	9.194521021
AAEL009872	5572547	6152.55389	6593.414505	6621.970076	3633.278442	3554.821825	3561.741139	6455.97949	3583.280469	0.849121758	3.01E-97	1.06E-94	LOC5572547	NC_035107.1	92327842	92409578	-	3048	protein_coding	alanine aminotransferase 1	Aminotran_1_2	6318	6460	6604	3855	3518	3445	129.1407536	138.2163191	138.6919508	76.24099598	74.5377451	75.01365158
AAEL019649	5569881	2290.409425	2206.650489	2182.923812	4153.529985	4427.865048	4456.0535	2226.661242	4345.816178	-0.96433668	2.38E-96	8.11E-94	LOC5569881	NC_035108.1	431859991	431896767	-	3918	protein_coding	cell death abnormality protein 1%2C transcript variant X2	-	2352	2162	2177	4407	4382	4310	37.39999492	35.98595442	35.56748462	67.80438173	72.2276225	73.00941724
AAEL001071	5568353	1884.329183	1905.558031	1829.965989	765.2975602	769.9756199	765.0764711	1873.284401	766.7832171	1.288681157	1.42E-93	4.66E-91	LOC5568353	NC_035107.1	299853787	299854902	+	1116	protein_coding	glutathione S-transferase 1	-	1935	1867	1825	812	762	740	108.0228005	109.0992816	104.6785816	43.8602372	44.09467589	44.00819624
AAEL024144	5564164	1018.608954	949.2067322	1053.859865	2318.512313	2443.308463	2324.178253	1007.225184	2361.999676	-1.229320329	3.84E-93	1.22E-90	LOC5564164	NC_035108.1	255371768	255641251	-	7226	protein_coding	hemicentin-1	V-set	1046	930	1051	2460	2418	2248	9.018460029	8.393184286	9.310305116	20.52183971	21.60994777	20.64735349
AAEL008953	5571304	13190.30428	13506.29321	13397.35648	8013.947235	8476.805086	8613.313622	13364.65132	8368.021981	0.675686113	5.80E-91	1.79E-88	LOC5571304	NC_035107.1	81305997	81350960	+	4763	protein_coding	transcription factor kayak%2C transcript variant X1	bZIP_1	13545	13233	13361	8503	8389	8331	177.1728149	181.1838561	179.5632832	107.6144868	113.7430818	116.0867349
AAEL002688	5575669	2282.618917	2295.447248	2215.010887	4237.411122	4047.929571	4230.666108	2264.359017	4172.002267	-0.881704458	1.84E-88	5.51E-86	LOC5575669	NC_035108.1	464868089	464912877	+	2237	protein_coding	UDP-glucuronosyltransferase 2B37	UDPGT	2344	2249	2209	4496	4006	4092	65.28152343	65.56396939	63.21045069	121.154475	115.6485891	121.4047515
AAEL000511	5578456	356.4157524	337.8359445	372.0095243	1080.087443	1182.246031	1182.766869	355.420407	1148.366781	-1.69133568	1.99E-84	5.77E-82	LOC5578456	NC_035109.1	161486025	161871375	-	5697	protein_coding	acetylcholinesterase%2C transcript variant X6	COesterase	366	331	371	1146	1170	1144	4.002520117	3.788990722	4.168567567	12.12599932	13.26279388	13.32741276
AAEL007778	5569637	12139.55948	11840.58849	11862.19049	17596.18898	17131.45231	17476.82793	11947.44615	17401.48974	-0.542498168	1.11E-83	3.13E-81	LOC5569637	NC_035109.1	133533121	133535273	+	2071	protein_coding	leucine-rich repeat-containing G-protein coupled receptor 4	-	12466	11601	11830	18670	16954	16904	375.0124457	365.306244	365.6485039	543.4296878	528.6733979	541.720697
AAEL002109	5573564	549.2308315	544.0077293	608.6517014	100.8458608	84.87920219	87.88040546	567.2967541	91.20182281	2.63463637	1.20E-79	3.28E-77	LOC5573564	NC_035109.1	179300055	179303112	-	807	protein_coding	uncharacterized LOC5573564	-	564	533	607	107	84	85	43.54158425	43.07204003	48.14756315	7.992624029	6.722040571	6.990551417
None	novel.340	506.3830362	577.6892585	632.7170076	87.65107525	88.92106897	66.16877588	572.2631008	80.91364003	2.819269688	3.63E-77	9.68E-75	-	NC_035108.1	356502214	356509212	+	6999	-	- && - && -	-	520	566	631	93	88	64	4.628774327	5.273782384	5.771019221	0.80098816	0.811973876	0.606890059
AAEL021012	110677254	2555.286706	2691.460379	2723.39048	1188.473182	1101.408695	1308.901098	2656.712521	1199.594325	1.147361162	1.03E-74	2.67E-72	LOC110677254	NC_035108.1	473862729	473892488	-	6015	protein_coding	homeotic protein spalt-major%2C transcript variant X2	zf-C2H2	2624	2637	2716	1261	1090	1266	27.17858589	28.59013892	28.90368989	12.63742515	11.70270464	13.9689614
AAEL001392	5570330	4083.200136	4004.019366	3655.921093	1711.552179	1885.530849	1508.441313	3914.380198	1701.841447	1.201461787	1.68E-74	4.26E-72	LOC5570330	NC_035108.1	205927148	205928997	+	704	protein_coding	glycine-rich cell wall structural protein	-	4193	3923	3646	1816	1866	1459	371.065742	363.4020865	331.5149821	155.4971116	171.1726437	137.5462252
AAEL026825	5573431	1600.949445	1731.026471	1498.065308	567.3757774	589.1020819	652.3827746	1610.013741	602.9535447	1.417798288	5.67E-73	1.40E-70	LOC5573431	NC_035107.1	278753543	278830714	+	3244	protein_coding	facilitated trehalose transporter Tret1%2C transcript variant X2	Sugar_tr	1644	1696	1494	602	583	631	31.57327448	34.09469187	29.48009692	11.18651443	11.60601392	12.90965265
AAEL000649	5565417	2323.519085	2303.612467	2274.171431	1143.233917	1182.246031	1121.767529	2300.434328	1149.082492	1.001418137	9.88E-73	2.38E-70	LOC5565417	NC_035109.1	395645367	395701905	+	2650	protein_coding	transmembrane protein 64%2C transcript variant X1	-	2386	2257	2268	1213	1170	1085	56.09487994	55.54275949	54.78432705	27.59269169	28.51250443	27.17377078
AAEL005213	5566143	4803.822149	5127.757658	4852.167353	7984.73021	7673.484065	8043.641817	4927.91572	7900.618697	-0.681139368	2.14E-72	5.04E-70	LOC5566143	NC_035108.1	346272	365254	+	2660	protein_coding	proton-coupled amino acid transporter-like protein pathetic%2C transcript variant X1	Aa_trans	4933	5024	4839	8472	7594	7780	115.5388755	123.1713671	116.4482967	191.9921411	184.3674862	194.1171935
AAEL008485	5570664	1431.505891	1531.999253	1359.689798	2780.329806	2972.79301	3021.018174	1441.06498	2924.713663	-1.021022445	8.94E-71	2.05E-68	LOC5570664	NC_035108.1	19029969	19046422	+	1087	protein_coding	27 kDa hemolymph protein	-	1470	1501	1356	2950	2942	2922	84.25320843	90.05190732	79.85264398	163.5955979	174.786748	178.4089803
AAEL007555	5569333	2226.137732	2301.571162	2278.182316	1178.10585	1124.649429	1154.851916	2268.630403	1152.535732	0.97667431	1.23E-68	2.76E-66	LOC5569333	NC_035108.1	326932501	326934432	-	1932	protein_coding	short/branched chain specific acyl-CoA dehydrogenase%2C mitochondrial	-	2286	2255	2272	1250	1113	1117	73.71701844	76.11691737	75.27666324	39.00156484	37.20346755	38.37179313
AAEL018137	5568971	478.1424438	457.2522753	460.2489802	59.37653485	82.85826881	55.82990464	465.2145664	66.02156943	2.817995367	1.42E-68	3.11E-66	LOC5568971	NC_035109.1	389280066	389359101	+	2463	protein_coding	uncharacterized LOC5568971%2C transcript variant X3	-	491	448	459	63	82	54	12.41983247	11.86193035	11.92909312	1.5418967	2.150031479	1.455108546
AAEL002557	5580164	4820.376979	5196.141369	5303.391843	2967.884258	2883.871941	3027.221496	5106.636731	2959.659232	0.786848948	4.37E-67	9.39E-65	LOC5580164	NC_035107.1	228604815	228709604	-	4330	protein_coding	large neutral amino acids transporter small subunit 1%2C transcript variant X3	-	4950	5091	5289	3149	2854	2928	71.22229437	76.67556206	78.18885003	43.83932975	42.56586374	44.879625
AAEL019868	5570871	11610.77873	11617.06562	11138.22586	7629.413485	7368.323124	7834.796618	11455.35674	7610.844409	0.589939126	5.19E-67	1.09E-64	LOC5570871	NC_035108.1	215460232	215461783	-	1493	protein_coding	angiopoietin-related protein 1	Fibrinogen_C	11923	11382	11108	8095	7292	7578	497.5358664	497.1649931	476.2502519	326.8407412	315.4149181	336.8688365
AAEL014945	5565705	603.7643893	686.8990653	578.5700688	1472.16107	1619.778109	1590.118395	623.0778411	1560.685858	-1.324786854	2.07E-65	4.26E-63	LOC5565705	NC_035107.1	213611425	213616543	+	1819	protein_coding	aprataxin-like protein%2C transcript variant X3	-	620	673	577	1562	1603	1538	21.23526318	24.12815603	20.30496612	51.76395749	56.91099797	56.11638418
AAEL016967	23687387	271.6939752	287.8239768	272.7401364	864.2584516	846.7710886	828.1435856	277.4193628	846.3910419	-1.609748123	3.20E-64	6.32E-62	LOC23687387	NC_035107.1	146441552	146498918	+	2765	protein_coding	solute carrier family 23 member 2%2C transcript variant X1	-	279	282	272	917	838	801	6.286482705	6.651134652	6.296988838	19.99186642	19.57240803	19.22664129
AAEL005985	5579871	4655.802492	4658.257554	4678.696604	2961.286865	2922.269676	2838.020153	4664.252217	2907.192231	0.681771691	3.20E-64	6.32E-62	LOC5579871	NC_035108.1	7634717	7762768	+	4019	protein_coding	autophagy-related protein 13 homolog%2C transcript variant X1	-	4781	4564	4666	3142	2892	2745	74.11385355	74.05755966	74.31660872	47.12673104	46.47031971	45.33048712
AAEL018313	5577336	2076.170448	2004.561314	2203.980955	3845.337495	4572.361785	4113.836863	2094.904239	4177.178714	-0.995359573	4.53E-63	8.76E-61	LOC5577336	NC_035109.1	183859308	184112371	-	11555	protein_coding	tight junction protein ZO-1%2C transcript variant X3	PDZ	2132	1964	2198	4080	4525	3979	11.49518349	11.08442837	12.17634356	21.28478926	25.28971946	22.85441097
AAEL003046	5576894	30036.30455	30803.28944	29989.38235	21794.95823	21878.62483	22673.14461	30276.32545	22115.57589	0.453175006	7.13E-63	1.35E-60	LOC5576894	NC_035107.1	129110007	129146325	+	3653	protein_coding	uncharacterized LOC5576894	-	30844	30180	29908	23125	21652	21930	526.041103	538.7798323	524.0791171	381.6024994	382.7751402	398.4327261
AAEL009574	5572161	3213.584653	3638.625807	3384.183678	1864.234697	1813.787714	1850.65795	3412.131379	1842.893454	0.888405782	1.89E-62	3.52E-60	LOC5572161	NC_035107.1	282519065	282652748	+	5926	protein_coding	elongation of very long chain fatty acids protein AAEL008004%2C transcript variant X1	ELO	3300	3565	3375	1978	1795	1790	34.69372648	39.23192828	36.45619051	20.12073223	19.56132117	20.04737098
AAEL007997	5569904	613.5025246	690.9816749	709.9265315	153.6250029	189.9677382	156.1169556	671.4702437	166.5698989	2.011820022	2.77E-61	5.06E-59	LOC5569904	NC_035108.1	36780829	36805294	-	1896	protein_coding	clavesin-1	-	630	677	708	163	188	151	20.70145514	23.28585041	23.90309182	5.182369954	6.403462849	5.285726136
AAEL007979	5569868	3394.713969	3352.843135	3434.319732	5236.444883	5189.756934	5386.551911	3393.958945	5270.917909	-0.634972463	2.07E-60	3.72E-58	LOC5569868	NC_035108.1	430933200	431188537	-	4235	protein_coding	P protein	-	3486	3285	3425	5556	5136	5210	51.28290584	50.58522974	51.76858759	79.08387915	78.318972	81.64890261
AAEL007197	5568890	1439.296399	1592.217744	1557.225852	2959.401895	2837.390473	2767.715828	1529.579999	2854.836066	-0.900870029	2.18E-60	3.84E-58	LOC5568890	NC_035108.1	318020704	318151404	-	3504	protein_coding	proton-coupled amino acid transporter-like protein pathetic%2C transcript variant X1	Aa_trans	1478	1560	1553	3140	2808	2677	26.27900963	29.0336922	28.37046887	54.0187701	51.75214846	50.70494513
AAEL013138	5577284	6377.504815	6668.942783	6580.858512	4283.592871	4219.708909	4391.952499	6542.43537	4298.418093	0.60601915	6.91E-60	1.20E-57	LOC5577284	NC_035109.1	371244484	371322085	+	2999	protein_coding	Na(+)/H(+) exchange regulatory cofactor NHE-RF1	PDZ	6549	6534	6563	4545	4176	4248	136.0495727	142.0837569	140.0828902	91.35589216	89.92478377	94.01000715
AAEL021609	5564946	1277.643353	1349.302473	1331.613607	582.4555323	528.4740803	484.8930607	1319.519811	531.9408911	1.30906906	9.28E-60	1.58E-57	LOC5564946	NC_035108.1	180168609	180177927	-	1578	protein_coding	integrin alpha-PS5	FG-GAP	1312	1322	1328	618	523	469	51.79949117	54.63440577	53.87040384	23.60807725	21.40375977	19.72567563
AAEL004958	5565743	1533.756311	1531.999253	1562.239458	2868.923366	3067.776879	2719.123134	1542.665007	2885.27446	-0.903365989	1.73E-59	2.89E-57	LOC5565743	NC_035109.1	322754500	322766182	+	1870	protein_coding	uncharacterized LOC5565743	Neur_chan_LBD	1575	1501	1558	3044	3036	2630	52.47320716	52.34568088	53.33164774	98.12556783	104.8468866	93.34266268
AAEL019592	5575737	458.6661732	428.6740081	497.3496605	1115.901861	1208.518165	1232.393451	461.5632806	1185.604492	-1.360376855	1.14E-58	1.88E-56	LOC5575737	NC_035108.1	16609961	16827569	-	5299	protein_coding	SPARC-related modular calcium-binding protein 2%2C transcript variant X3	-	471	420	496	1184	1196	1192	5.537651808	5.168888196	5.991656564	13.46904873	14.57580797	14.92960712
AAEL009339	5571852	255.1391451	287.8239768	269.7319731	1002.8037	804.3314875	871.5668447	270.898365	892.9006773	-1.721968926	1.71E-58	2.77E-56	LOC5571852	NW_018734483.1	5319	12038	+	2580	protein_coding	bone morphogenetic protein receptor type-1B	Pkinase	262	282	269	1064	796	843	6.326743722	7.128057098	6.674084933	24.85999651	19.92456001	21.6857233
AAEL004059	5564056	3593.37193	3475.321423	3362.123814	5427.769273	5687.917014	5422.73796	3476.939055	5512.808082	-0.664813408	2.04E-58	3.24E-56	LOC5564056	NC_035107.1	137363820	137383011	+	1616	protein_coding	cystathionine gamma-lyase	Cys_Met_Meta_PP	3690	3405	3353	5759	5629	5245	142.2602826	137.409743	132.8162922	214.8250213	224.9496233	215.4121421
AAEL006283	5567691	589.1571863	685.8784129	541.4693884	1535.307544	1472.249971	1684.202123	605.5016626	1563.91988	-1.369202528	2.63E-58	4.12E-56	LOC5567691	NC_035108.1	221829636	221942329	+	4061	protein_coding	sex peptide receptor%2C transcript variant X1	-	605	672	540	1629	1457	1629	9.281561414	10.79140647	8.511770892	24.18060909	23.16978161	26.62282505
AAEL002075	5573385	371.0229554	366.4142117	440.1945584	64.08895825	62.64893495	51.69435615	392.5439085	59.47741645	2.720037198	3.57E-56	5.51E-54	LOC5573385	NC_035108.1	356472371	356498180	+	3807	protein_coding	uncharacterized LOC5573385	-	381	359	439	68	62	50	6.235061712	6.149691633	7.381434978	1.076725943	1.051729827	0.871672151
AAEL026440	5569753	7309.444364	7490.567965	7189.510213	4704.883523	5027.071797	4669.034248	7329.840847	4800.329856	0.610683946	4.48E-56	6.80E-54	LOC5569753	NC_035107.1	63466198	63482637	-	3695	protein_coding	branched-chain-amino-acid aminotransferase%2C cytosolic	-	7506	7339	7170	4992	4975	4516	126.5589243	129.5281649	124.2120896	81.44028322	86.95088773	81.1158146
AAEL010171	5572949	624.2144734	596.0610017	666.8095246	162.107365	186.9363382	176.794698	629.0283333	175.2794671	1.844781489	5.97E-56	8.94E-54	LOC5572949	NC_035109.1	148752373	148780732	-	1583	protein_coding	peptidoglycan-recognition protein LB%2C transcript variant X2	-	641	584	665	172	185	171	25.22759046	24.05878548	26.89056241	6.549779407	7.54720578	7.16937404
AAEL001295	5569811	889.0917539	791.0056101	771.092518	247.8734709	230.386406	285.352846	817.063294	254.5375743	1.683724754	4.05E-55	5.97E-53	LOC5569811	NC_035108.1	447958921	447984593	-	1530	protein_coding	protein takeout	-	913	775	769	263	228	276	37.17731354	33.03330591	32.17318558	10.36199692	9.623627271	11.97246827
AAEL000388	5576333	9735.21387	9906.452196	9671.24491	13274.89672	13248.22881	13362.99107	9770.970326	13295.3722	-0.444365392	5.60E-55	8.14E-53	LOC5576333	NC_035109.1	97604224	97623090	+	4092	protein_coding	isoleucine--tRNA ligase%2C cytoplasmic	-	9997	9706	9645	14085	13111	12925	152.2063336	154.6843688	150.8779456	207.4915274	206.9167128	209.6336375
AAEL003619	5578665	4747.340964	5140.005487	4832.112931	8115.73558	7711.881799	7402.631801	4906.486461	7743.416394	-0.658621806	4.72E-54	6.75E-52	LOC5578665	NC_035109.1	301265516	301313082	+	2258	protein_coding	sodium-dependent nutrient amino acid transporter 1	SNF	4875	5036	4819	8611	7632	7160	134.5083793	145.4465926	136.6130363	229.8840253	218.2779177	210.4530035
AAEL014541	5564618	574.5499834	570.5446917	592.608164	158.3374263	156.6223374	174.7269238	579.2342797	163.2288958	1.828136758	9.42E-54	1.33E-51	LOC5564618	NC_035108.1	348522307	348525170	-	2543	protein_coding	protein-glucosylgalactosylhydroxylysine glucosidase	-	590	559	591	168	155	169	14.45454112	14.33531417	14.87648319	3.982374175	3.936232257	4.410688505
AAEL001005	5567839	23108.59509	22841.18006	22541.1701	17528.33008	17322.43051	17311.40599	22830.31508	17387.38886	0.392887472	1.39E-52	1.93E-50	LOC5567839	NC_035107.1	210061034	210069131	+	2177	protein_coding	calreticulin	-	23730	22379	22480	18598	17143	16744	679.1066241	670.3845778	660.9932628	514.9759598	508.5384255	510.4660104
AAEL010766	5573849	1538.625379	1495.255766	1451.940138	632.4072203	740.6720858	619.2983867	1495.273761	664.1258976	1.171219422	2.41E-52	3.31E-50	LOC5573849	NC_035108.1	305134168	305187932	+	3340	protein_coding	inositol-trisphosphate 3-kinase A%2C transcript variant X1	-	1580	1465	1448	671	733	599	29.47197754	28.60440546	27.75116695	12.11030817	14.17270951	11.90272498
AAEL006708	5568282	379.7872771	399.0750885	473.2843543	66.91641229	84.87920219	68.23655012	417.38224	73.34405487	2.50963717	3.22E-52	4.35E-50	LOC5568282	NC_035107.1	167164241	167261135	+	3052	protein_coding	protein hedgehog	-	390	391	472	71	84	66	7.961203682	8.354760324	9.899576691	1.402338834	1.777420295	1.435243041
AAEL021173	110676236	1113.068866	1153.337212	1241.368709	516.4816047	455.7204784	489.0286092	1169.258262	487.0768974	1.26254319	3.89E-52	5.19E-50	LOC110676236	NC_035108.1	180153963	180168571	-	1688	protein_coding	integrin alpha-PS4-like	-	1143	1130	1238	548	451	473	42.186398	43.65638479	46.94694727	19.56983922	17.25438473	18.59750747
AAEL011905	5575535	1249.40276	1229.886142	1258.414968	520.2515434	595.1648821	522.1129971	1245.90129	545.8431409	1.191060616	3.98E-52	5.23E-50	LOC5575535	NC_035109.1	337819611	337966222	-	4754	protein_coding	myosin-IB%2C transcript variant X3	Myosin_head	1283	1205	1255	552	589	505	16.81381004	16.52987757	16.89832675	6.99937145	8.001133107	7.050148164
AAEL000581	5564314	5248.854933	5490.089261	5254.25851	3467.401138	3561.895092	3334.285972	5331.067568	3454.527401	0.625745067	5.04E-52	6.54E-50	LOC5564314	NC_035109.1	12024365	12056683	-	4873	protein_coding	5-oxoprolinase	Hydantoinase_B	5390	5379	5240	3679	3525	3225	68.91139019	71.98581077	68.83257722	45.51059546	46.7151866	43.92374393
AAEL006004	5567333	577.4714239	550.1316437	573.5564633	1258.217048	1202.455364	1312.002759	567.053177	1257.55839	-1.148773024	6.79E-52	8.70E-50	LOC5567333	NC_035108.1	471841704	471889174	-	7002	protein_coding	uncharacterized LOC5567333	-	593	539	572	1335	1190	1269	5.276321427	5.020054433	5.229173811	11.49312951	10.97539686	12.02833622
AAEL014749	5565190	2315.728577	2126.01895	2181.921091	3725.64194	3856.951366	3566.910575	2207.889539	3716.501294	-0.751119039	7.39E-52	9.36E-50	LOC5565190	NC_035107.1	35972477	36065125	+	2925	protein_coding	ras-related protein Ral-a%2C transcript variant X3	Ras	2378	2083	2176	3953	3817	3450	50.65060502	46.44138543	47.62030533	81.46669264	84.27362348	78.28152329
None	novel.383	17246.23764	17938.98659	17876.51159	11467.2111	12000.30244	12730.25215	17687.24527	12065.9219	0.5519348	8.73E-52	1.09E-49	-	NC_035108.1	64862355	64863797	-	1443	-	- && - && -	-	17710	17576	17828	12167	11876	12313	764.629215	794.3199683	790.8524227	508.2721552	531.4950643	566.322207
AAEL009291	5571775	11465.68052	11151.64812	10818.35784	7956.455669	7995.82294	7905.100943	11145.22883	7952.459851	0.486987897	2.72E-51	3.36E-49	LOC5571775	NC_035108.1	17435501	17437172	-	1672	protein_coding	venom serine carboxypeptidase	Peptidase_S10	11774	10926	10789	8442	7913	7646	438.7189724	426.1541191	413.0513777	304.360449	305.6330185	303.5037518
AAEL006794	5579924	35439.02202	36424.0222	36522.11025	47751.9288	46522.897	48799.47221	36128.38483	47691.43267	-0.400606319	8.32E-51	1.01E-48	LOC5579924	NC_035109.1	368335903	368378350	+	5944	protein_coding	endoribonuclease Dicer%2C transcript variant X1	PAZ	36392	35687	36423	50666	46041	47200	381.439602	391.5371792	392.2437824	513.827045	500.2203147	527.0226025
AAEL008641	5570867	302.8560082	348.0424685	340.9251705	897.2454154	835.6559549	873.634619	330.6078824	868.8453298	-1.394861352	1.89E-49	2.27E-47	LOC5570867	NC_035108.1	214935525	215247860	-	7241	protein_coding	G protein alpha o subunit%2C transcript variant X13	G-alpha	311	341	340	952	827	845	2.675842203	3.071125748	3.005657737	7.925333423	7.37568465	7.745049627
AAEL011007	5574240	4370.475128	4404.115107	4490.18504	2765.250051	2774.741538	2973.459366	4421.591758	2837.816985	0.640100169	1.01E-48	1.20E-46	LOC5574240	NC_035108.1	146421863	146422915	-	996	protein_coding	ficolin-1	Fibrinogen_C	4488	4315	4478	2934	2746	2876	280.73216	282.5291281	287.7954383	177.5742187	178.0477839	191.6441588
AAEL019650	110674010	1208.502592	1118.635031	1112.017688	2101.740837	2214.942991	2045.028729	1146.385104	2120.570852	-0.887086548	2.50E-48	2.94E-46	LOC110674010	NC_035108.1	431897403	431909914	-	1339	protein_coding	von Willebrand factor D and EGF domain-containing protein-like	-	1241	1096	1109	2230	2192	1978	57.74173935	53.37916116	53.01638656	100.3929989	105.7195609	98.04190781
AAEL009206	5571612	1126.702255	1144.151341	1074.917008	2042.364302	2023.964786	1968.521082	1115.256868	2011.616723	-0.851169421	3.47E-48	4.04E-46	LOC5571612	NC_035109.1	391040297	391042582	-	2090	protein_coding	solute carrier family 22 member 4	MFS_1	1157	1121	1072	2167	2003	1904	34.48940724	34.97849296	32.83277982	62.50169087	61.89136216	60.46258366
AAEL011305	5567625	1798.633592	1788.183005	1743.731975	962.2768584	859.9071556	954.2778146	1776.849524	925.4872762	0.940740976	1.18E-47	1.36E-45	LOC5567625	NC_035108.1	50104088	50127356	+	1568	protein_coding	G-protein coupled receptor GRL101%2C transcript variant X1	-	1847	1752	1739	1021	851	923	73.38706085	72.86681903	70.9925341	39.25173202	35.04926215	39.06804561
AAEL012014	5575706	5055.06604	5067.539167	5278.323816	3519.237795	3273.912085	3339.455407	5133.643008	3377.535096	0.603659326	1.21E-46	1.37E-44	LOC5575706	NC_035108.1	186376814	186392374	+	1863	protein_coding	L-lactate dehydrogenase	-	5191	4965	5264	3734	3240	3230	173.5948478	173.799357	180.8681851	120.820492	112.3123549	115.0683037
AAEL019408	5564117	17172.22781	17435.80495	17669.95104	23264.29184	22507.13512	23791.81048	17425.9946	23187.74581	-0.412127754	8.56E-46	9.61E-44	LOC5564117	NC_035109.1	401743425	401753252	+	1098	protein_coding	peroxiredoxin 1	-	17634	17083	17622	24684	22274	23012	1000.569255	1014.620349	1027.334829	1355.165507	1310.060201	1390.970978
AAEL014161	5563827	2665.327635	2732.286475	2692.306126	4126.197929	3996.39577	4073.515265	2696.640079	4065.369655	-0.592397126	1.83E-45	2.03E-43	LOC5563827	NC_035109.1	302271326	302308081	-	2972	protein_coding	Y+L amino acid transporter 2%2C transcript variant X1	-	2737	2677	2685	4378	3955	3940	57.37525778	58.74099973	57.83019277	88.79859484	85.93954712	87.98597686
AAEL021839	5574577	2082.987143	1974.962394	2012.461227	3263.824447	3155.687482	3167.830145	2023.470255	3195.780691	-0.659322231	3.35E-44	3.67E-42	LOC5574577	NC_035107.1	176346888	176474582	-	3323	protein_coding	protein pellino%2C transcript variant X4	-	2139	1935	2007	3463	3123	3064	40.1032067	37.97452897	38.66127623	62.82048596	60.69277865	61.19620109
AAEL000551	5563689	3559.288456	3713.133432	3531.583678	2380.716302	2216.963924	2232.162299	3601.335189	2276.614175	0.661121203	5.53E-44	6.00E-42	LOC5563689	NC_035109.1	388552015	388572536	-	1604	protein_coding	pacifastin-like protease inhibitor cvp4	-	3655	3638	3522	2526	2194	2159	141.9651268	147.9108723	140.554302	94.93101484	88.33394719	89.33349429
AAEL005929	5567255	3863.118278	3821.322586	3834.405447	5864.139679	5745.513615	5391.721347	3839.615437	5667.12488	-0.561882088	1.56E-42	1.68E-40	LOC5567255	NC_035109.1	138489236	138524582	+	4918	protein_coding	probable multidrug resistance-associated protein lethal(2)03659%2C transcript variant X2	ABC_membrane	3967	3744	3824	6222	5686	5215	50.2541965	49.64655103	49.77239216	76.26418328	74.66442226	70.3771753
AAEL025975	5564828	961.1539552	1046.16871	886.4054433	424.118106	385.9982766	360.8266059	964.5760362	390.3143295	1.303827055	1.95E-42	2.07E-40	LOC5564828	NC_035107.1	84550297	84550936	+	574	lncRNA	uncharacterized LOC5564828	-	987	1025	884	450	382	349	107.1282271	116.4538204	98.58243196	47.25848149	42.97806402	40.35334849
AAEL007349	5569050	5922.733896	5932.03175	6075.487082	4118.658052	4005.48997	4306.139868	5976.750909	4143.429297	0.528661131	9.89E-42	1.04E-39	LOC5569050	NC_035108.1	344515088	344525588	+	683	protein_coding	lipopolysaccharide-induced tumor necrosis factor-alpha factor homolog%2C transcript variant X2	-	6082	5812	6059	4370	3964	4165	554.7845647	554.9408173	567.8575494	385.6913284	374.807541	404.7252924
AAEL005992	5567327	856.9559074	864.4925829	941.5551032	1685.162608	1700.615444	1589.084508	887.6678645	1658.28752	-0.901891671	1.17E-41	1.22E-39	LOC5567327	NC_035107.1	278933974	278975023	-	4156	protein_coding	disintegrin and metalloproteinase domain-containing protein 12	-	880	847	939	1788	1683	1537	13.19185262	13.29075459	14.46269436	25.93409617	26.15194264	24.54507548
AAEL003160	5577423	5577.030093	5728.921922	5707.488443	3859.474765	3737.716297	4054.905297	5671.146819	3884.032119	0.54618353	1.41E-41	1.45E-39	LOC5577423	NC_035107.1	194042874	194043509	+	557	protein_coding	nuclear protein 1	-	5727	5613	5692	4095	3699	3922	640.5759737	657.1758788	654.1372055	443.1776521	428.8688607	467.324379
AAEL005379	5566425	435.2946484	544.0077293	599.6272116	114.983131	138.4339369	144.7441972	526.3098631	132.7204217	1.989339205	2.50E-41	2.55E-39	LOC5566425	NC_035108.1	258288574	258491892	-	2350	protein_coding	protein rolling stone%2C transcript variant X2	-	447	533	598	122	137	140	11.85054485	14.79112183	16.28892699	3.129472285	3.764853513	3.953904877
AAEL024540	5569551	72.0622013	108.1891544	89.24217698	441.0828303	427.4274111	361.8604931	89.83117757	410.1235781	-2.193536428	3.30E-41	3.32E-39	LOC5569551	NC_035107.1	70552735	70700158	-	9241	protein_coding	proto-oncogene tyrosine-protein kinase ROS%2C transcript variant X4	Pkinase_Tyr	74	106	89	468	423	350	0.498897591	0.748046616	0.616495898	3.052853924	2.956084029	2.51370968
AAEL010488	5573444	3142.496265	3132.382216	3370.145582	4724.675701	4810.831924	5033.996402	3215.008021	4856.501343	-0.594918604	4.74E-41	4.73E-39	LOC5573444	NC_035108.1	446667026	446738997	-	5569	protein_coding	ets DNA-binding protein pokkuri	Ets	3227	3069	3361	5013	4761	4869	36.1010975	35.93862342	38.63228974	54.26247867	55.20982132	58.02679717
AAEL023644	5578084	1140.335645	1034.941534	1186.219049	531.5613596	527.4636136	512.808013	1120.498743	523.9443287	1.096585434	1.06E-40	1.04E-38	LOC5578084	NC_035109.1	348416274	348436290	-	3487	protein_coding	uncharacterized protein KIAA0930 homolog%2C transcript variant X1	-	1171	1014	1183	564	522	496	20.92201963	18.96390518	21.71660601	9.750037768	9.667494499	9.440516867
AAEL001268	5571938	132.4386402	116.3543736	118.3210886	472.1848247	597.1858154	423.8937205	122.3713675	497.7547869	-2.023510152	1.16E-40	1.14E-38	LOC5571938	NC_035108.1	151699684	151823119	+	5451	protein_coding	transient receptor potential cation channel subfamily A member 1%2C transcript variant X1	Ion_trans	136	114	118	501	591	410	1.554394976	1.363862024	1.385686482	5.540394446	7.001751238	4.991990131
AAEL015631	5579278	4456.170718	4365.330316	4306.68708	6176.102109	6039.559423	6062.71409	4376.062705	6092.791874	-0.477496368	6.63E-40	6.41E-38	LOC5579278	NC_035109.1	100444040	100446498	-	2459	protein_coding	asparagine synthetase [glutamine-hydrolyzing] 1	-	4576	4277	4295	6553	5977	5864	115.9380908	113.4285784	111.8056612	160.6426207	156.9712458	158.2710473
AAEL017536	23687956	1229.92649	1237.030709	1013.751022	512.711666	499.1705462	425.9614947	1160.236073	479.2812356	1.274502356	6.78E-40	6.50E-38	LOC23687956	NC_035108.1	205873702	205887578	-	750	protein_coding	holotricin-3%2C transcript variant X3	-	1263	1212	1011	544	494	412	104.9157633	105.3860493	86.28773065	43.7236871	42.53643254	36.45876859
AAEL010068	5572848	1254.271828	1260.505714	1349.662587	670.1066075	663.8766172	592.4173215	1288.14671	642.1335154	1.00353786	2.64E-39	2.51E-37	LOC5572848	NC_035109.1	78126139	78131627	-	5041	protein_coding	putative uncharacterized protein DDB_G0277255	-	1288	1235	1346	711	657	573	15.9183417	15.976882	17.09178879	8.502214249	8.416742683	7.544039748
AAEL025718	5566416	2482.250691	2433.235322	2542.900683	3924.506208	3837.752499	3617.571044	2486.128899	3793.276584	-0.609793929	7.15E-39	6.72E-37	LOC5566416	NC_035109.1	315605020	315658201	+	3820	protein_coding	vanin-like protein 2%2C transcript variant X8	CN_hydrolase	2549	2384	2536	4164	3798	3499	41.57240313	40.69908596	42.49570528	65.70924835	64.20767963	60.7920268
AAEL006904	5568491	1153.969034	1093.118721	1176.191838	2001.83746	2162.398723	1912.691178	1141.093198	2025.642454	-0.82785968	1.11E-38	1.04E-36	LOC5568491	NC_035108.1	338979845	339113115	+	3543	protein_coding	uncharacterized LOC5568491%2C transcript variant X2	-	1185	1071	1173	2124	2140	1850	20.83751164	19.71333427	21.19268655	36.13786586	39.00659122	34.65505716
AAEL002130	5573583	4715.205118	4874.635863	4874.227217	6765.155034	6558.939303	6592.064297	4821.356066	6638.719544	-0.461673337	3.14E-38	2.90E-36	LOC5573583	NC_035109.1	177671368	177791757	-	2538	protein_coding	neural/ectodermal development factor IMP-L2%2C transcript variant X3	I-set	4842	4776	4861	7178	6491	6376	118.8589323	122.7197517	122.6007589	170.4868857	165.1639913	166.733449
AAEL011314	5574682	4336.391654	4437.796636	4140.235379	6283.545362	6052.69549	6034.799137	4304.80789	6123.679996	-0.508636965	3.26E-38	2.98E-36	LOC5574682	NC_035108.1	331548475	331559372	-	1644	protein_coding	juvenile hormone epoxide hydrolase 1	EHN	4453	4348	4129	6667	5990	5837	168.7522373	172.4763249	160.7689683	244.4599864	235.2991656	235.6426638
AAEL004731	5565314	4460.065972	5006.300023	5293.364632	7488.040783	8174.675545	7759.322858	4919.910209	7807.346395	-0.666264764	3.57E-38	3.23E-36	LOC5565314	NC_035108.1	378793433	379094539	-	8989	protein_coding	dedicator of cytokinesis protein 9%2C transcript variant X4	Ded_cyto	4580	4905	5279	7945	8090	7505	31.74334981	35.585199	37.59234664	53.27968671	58.12092522	55.41219572
AAEL004209	5564333	3018.821946	3181.373531	2987.106126	2007.492369	1979.504251	1975.758292	3062.433868	1987.584971	0.623440475	4.49E-38	4.03E-36	LOC5564333	NC_035109.1	292661816	293022264	+	3622	protein_coding	igLON family member 5%2C transcript variant X2	I-set	3100	3117	2979	2130	1959	1911	53.32267219	56.12161031	52.64791932	35.44951508	34.92861522	35.01694745
AAEL019604	5573673	39866.95215	40326.99698	39554.33883	32516.66395	32382.4261	32375.14137	39916.09599	32424.74381	0.299859971	5.54E-38	4.93E-36	LOC5573673	NC_035108.1	136168392	136332685	+	3677	protein_coding	synaptic vesicle membrane protein VAT-1 homolog-like%2C transcript variant X2	ADH_N	40939	39511	39447	34501	32047	31314	693.6529821	700.7549258	686.7196985	565.6101503	562.8454096	565.2114625
AAEL009214	5571685	282.405924	293.9478912	254.6911568	58.43405017	36.37680094	39.28771068	277.0149907	44.69952059	2.625028522	6.26E-38	5.52E-36	LOC5571685	NC_035108.1	48723250	48738332	-	613	protein_coding	acyl-CoA-binding protein homolog	-	290	288	254	62	36	38	29.4738033	30.63894315	26.52359557	6.096918032	3.792603175	4.114235673
AAEL003903	5563717	2755.892293	2759.84409	2786.561908	1834.075187	1787.51558	1766.913093	2767.432764	1796.167953	0.623345286	8.46E-38	7.39E-36	LOC5563717	NC_035107.1	250544649	250555815	+	2379	protein_coding	prostatic acid phosphatase%2C transcript variant X3	Acid_phosphat_A	2830	2704	2779	1946	1769	1709	74.11236136	74.12317485	74.7744556	49.30915217	48.02073122	47.67752078
AAEL004327	5564593	12127.87372	12178.42444	12392.62995	16127.79785	15668.29654	15522.78127	12232.97603	15772.95855	-0.366787566	3.65E-37	3.16E-35	LOC5564593	NC_035109.1	365723170	365735166	-	3613	protein_coding	valine--tRNA ligase	-	12454	11932	12359	17112	15506	15014	214.7531572	215.3709138	218.9649114	285.5038384	277.1578579	275.800147
AAEL003952	5579651	2011.898755	2083.151549	1929.235377	3145.071377	3101.12228	3023.085948	2008.095227	3089.759868	-0.62191181	5.02E-37	4.31E-35	LOC5579651	NC_035109.1	267438932	267556217	+	5081	protein_coding	calpain-A%2C transcript variant X1	Peptidase_C2	2066	2041	1924	3337	3069	2924	25.33260082	26.19603592	24.23901837	39.59005938	39.00704681	38.19391848
AAEL006113	5567506	1239.664625	1281.939415	1197.248981	651.2569139	650.7405502	665.8233072	1239.617674	655.9402571	0.918338461	9.84E-37	8.38E-35	LOC5567506	NC_035107.1	265893337	265965934	-	3164	protein_coding	cystinosin homolog%2C transcript variant X6	-	1273	1256	1194	691	644	644	25.06632038	25.88778733	24.15611047	13.16499547	13.14452118	13.50875844
None	novel.129	1723.64995	1459.532932	1451.940138	804.8819168	796.2477539	764.0425839	1545.041007	788.3907515	0.970715595	5.42E-36	4.58E-34	-	NC_035107.1	84533701	84534458	-	679	-	- && Q8MUF4.1 RecName: Full=Cecropin-B; Flags: Precursor && PF00272:Cecropin family	-	1770	1430	1448	854	788	739	162.4060298	137.3434747	136.5079493	75.81711206	74.94658026	72.23384077
AAEL007019	5568659	34892.71263	35391.12198	35374.99732	28559.17078	28062.68099	28845.45073	35219.61064	28489.10083	0.305962332	7.02E-36	5.88E-34	LOC5568659	NC_035109.1	171020117	171125016	+	6433	protein_coding	sodium-dependent phosphate transporter 2%2C transcript variant X2	-	35831	34675	35279	30302	27772	27900	347.0116338	351.5156667	351.044255	283.946738	278.7975694	287.8436779
AAEL001494	5570899	2190.106631	2219.91897	2341.353744	1320.421037	1332.805568	1438.136988	2250.459782	1363.787864	0.723025493	7.44E-36	6.18E-34	LOC5570899	NC_035108.1	263212003	263453338	-	4613	protein_coding	eukaryotic translation initiation factor 4 gamma%2C transcript variant X1	-	2249	2175	2335	1401	1319	1391	30.37418671	30.74804969	32.4013112	18.30770147	18.46531492	20.01288587
AAEL001495	5570921	2714.992125	2522.032081	2755.477554	3917.908815	3957.998036	3921.533858	2664.167253	3932.480236	-0.561563782	5.35E-35	4.41E-33	LOC5570921	NC_035108.1	262109347	262142939	+	2900	protein_coding	uncharacterized LOC5570921	-	2788	2471	2748	4157	3917	3793	59.8953944	55.5669443	60.65657521	86.4094355	87.22700313	86.8062286
AAEL012347	5576154	940.703871	900.2154169	863.3428582	1573.006931	1812.777247	1605.626702	901.4207154	1663.803627	-0.883793255	5.94E-35	4.85E-33	LOC5576154	NC_035107.1	303116590	303303056	+	5673	protein_coding	uncharacterized LOC5576154%2C transcript variant X1	-	966	882	861	1669	1794	1553	10.60872032	10.13905711	9.715150281	17.73465296	20.42231794	18.16873605
AAEL003524	5578372	584.2881187	696.0849369	615.6707491	1233.712446	1215.591431	1271.681161	632.0146015	1240.328346	-0.973225895	7.13E-35	5.77E-33	LOC5578372	NC_035108.1	256114445	256193363	-	3660	protein_coding	monocarboxylate transporter 10	MFS_1	600	682	614	1309	1203	1230	10.21336429	12.15192434	10.73856971	21.55945125	21.22657478	22.30437558
AAEL026260	5576566	782.946079	753.2414713	791.1469398	1393.934842	1547.024507	1370.934325	775.7781634	1437.297891	-0.889426942	8.33E-35	6.69E-33	LOC5576566	NC_035107.1	279453762	280134434	-	11722	protein_coding	uncharacterized LOC5576566%2C transcript variant X3	-	804	738	789	1479	1531	1326	4.273197731	4.105786972	4.308582778	7.60581221	8.434684679	7.507716251
AAEL008406	5573419	927.0704816	951.248037	920.4979603	1579.604324	1576.328041	1611.830025	932.9388263	1589.25413	-0.768498823	1.08E-34	8.63E-33	LOC5573419	NC_035108.1	119926090	119949012	+	1819	protein_coding	b(0%2C+)-type amino acid transporter 1	-	952	932	918	1676	1560	1559	32.60640412	33.41373168	32.30495476	55.54186475	55.38437731	56.88260269
AAEL007374	5569110	671.9313365	680.7751509	592.608164	263.8957104	264.7422735	246.0651353	648.4382171	258.2343731	1.327800925	1.17E-34	9.25E-33	LOC5569110	NC_035108.1	233852132	233883110	-	2301	protein_coding	protein yellow%2C transcript variant X2	-	690	667	591	280	262	238	18.68233389	18.90388135	16.44106769	7.335345159	7.353262174	6.864776176
AAEL008347	5570448	5733.814071	5852.420863	5733.559191	7816.967937	7934.184472	7530.833804	5773.264708	7760.662071	-0.426919843	1.37E-34	1.07E-32	LOC5570448	NC_035107.1	82014054	82114345	+	3948	protein_coding	uncharacterized LOC5570448%2C transcript variant X2	MFS_1	5888	5734	5718	8294	7852	7284	92.91574529	94.7157739	92.70991056	126.6385789	128.4394759	122.4500133
AAEL003203	5577524	25041.61495	26378.76128	25449.06126	20446.26265	19905.18338	20121.51119	25623.14583	20157.65241	0.346039341	2.13E-34	1.66E-32	LOC5577524	NC_035107.1	189772709	189813316	+	3855	protein_coding	acyl-CoA Delta(11) desaturase%2C transcript variant X3	-	25715	25845	25380	21694	19699	19462	415.5858994	437.2138607	421.4309144	339.2301113	330.0009391	335.0650496
AAEL026175	110680285	130.4910132	94.92067322	103.2802722	355.3167244	464.8146787	485.9269478	109.5639862	435.3527836	-1.987787335	2.59E-34	2.00E-32	LOC110680285	NW_018734587.1	131999	149731	-	11730	protein_coding	uncharacterized LOC110680285	DUF1081	134	93	103	377	460	470	0.711713893	0.517043049	0.562080304	1.937414204	2.532533492	2.659291156
AAEL013702	5578497	1753.83817	1716.737337	1791.862587	2658.749283	2624.182001	2734.63144	1754.146031	2672.520908	-0.607284055	5.58E-34	4.27E-32	LOC5578497	NC_035107.1	139046496	139368288	-	7289	protein_coding	TOX high mobility group box family member 3%2C transcript variant X5	HMG_box	1801	1682	1787	2821	2597	2645	15.39374968	15.04872856	15.69335349	23.32997521	23.00908653	24.0837311
AAEL013987	5579043	2248.535443	2252.579847	2342.356466	3390.117394	3332.519153	3297.066035	2281.157252	3339.900861	-0.55020122	6.19E-34	4.70E-32	LOC5579043	NC_035109.1	230496655	230539034	-	3238	protein_coding	uncharacterized LOC5579043	-	2309	2207	2336	3597	3298	3189	44.42687296	44.4495385	46.18012978	66.9642077	65.77626133	65.36476712
AAEL008921	5571226	8118.683409	8224.417041	7938.542867	6186.46944	5987.015155	6140.255624	8093.881105	6104.580073	0.406850651	9.54E-34	7.19E-32	LOC5571226	NC_035107.1	65230693	65252822	-	1609	protein_coding	myosin regulatory light chain sqh%2C transcript variant X1	-	8337	8058	7917	6564	5925	5939	322.8140399	326.5975981	314.9660587	245.9187653	237.8086725	244.975879
AAEL019845	5577433	685.5647259	674.6512365	769.0870758	315.7323678	296.066741	263.6412164	709.7676794	291.8134417	1.28087507	2.03E-33	1.52E-31	LOC5577433	NC_035109.1	30660650	31243994	-	6826	protein_coding	inositol-trisphosphate 3-kinase A%2C transcript variant X1	-	704	661	767	335	293	255	6.425471959	6.315052175	7.192638529	2.95840525	2.772022266	2.479361995
AAEL011741	5575278	6601.481927	6925.126535	6368.281641	4709.595946	4682.502654	4875.811672	6631.630034	4755.970091	0.479671574	2.92E-33	2.17E-31	LOC5575278	NC_035109.1	291058554	291082346	+	2301	protein_coding	glutathione S-transferase%2C transcript variant X4	GST_N	6779	6785	6351	4997	4634	4716	183.5471615	192.2981034	176.6788847	130.9097134	130.0573165	136.0264052
AAEL013840	5578728	112.9623696	127.58155	106.2884355	363.7990865	382.9668766	419.758172	115.610785	388.8413783	-1.74984464	5.20E-33	3.83E-31	LOC5578728	NC_035107.1	17928464	18003673	-	3724	protein_coding	uncharacterized LOC5578728%2C transcript variant X1	-	116	125	106	386	379	406	1.940648918	2.188981586	1.822029264	6.248226633	6.572414054	7.235730863
AAEL014734	5565118	535.5974421	600.1436113	554.5047626	1051.812903	1082.209828	1108.326996	563.415272	1080.783242	-0.939990613	2.18E-32	1.59E-30	LOC5565118	NC_035108.1	326650332	326668709	-	3158	protein_coding	alpha-aminoadipic semialdehyde synthase%2C mitochondrial	Saccharop_dh	550	588	553	1116	1071	1072	10.85048676	12.14246801	11.20913657	21.30253121	21.90144267	22.52935213
AAEL010043	5572771	1056.587681	1000.239352	1065.892518	1688.932547	2062.36252	1941.640017	1040.906517	1897.645028	-0.865681044	2.98E-32	2.17E-30	LOC5572771	NC_035108.1	417166494	417432048	+	4220	protein_coding	calcitonin gene-related peptide type 1 receptor%2C transcript variant X18	7tm_2	1085	980	1063	1792	2041	1878	16.01828235	15.14451579	16.12426654	25.59792108	31.23387959	29.53583005
AAEL013877	5578837	3830.982431	3847.859549	3778.253066	2722.838241	2693.904203	2726.360343	3819.031682	2714.367596	0.492570908	3.30E-32	2.38E-30	LOC5578837	NC_035108.1	427669699	427725449	+	2256	protein_coding	glucosamine-6-phosphate isomerase%2C transcript variant X2	-	3934	3770	3768	2889	2666	2637	108.6410408	108.9793021	106.9131078	77.19471851	76.31614557	77.57773184
AAEL003283	5577633	1288.355302	1326.84812	1511.100682	2244.056023	2419.057263	2297.297187	1375.434701	2320.136824	-0.754309722	3.94E-32	2.82E-30	LOC5577633	NC_035107.1	291946610	292304576	+	15727	protein_coding	uncharacterized LOC5577633%2C transcript variant X1	C2	1323	1300	1507	2381	2394	2222	5.240981357	5.39062639	6.13375635	9.126256063	9.830455402	9.377006374
AAEL000137	5567762	1417.872501	1363.591607	1353.673471	2177.139611	2154.314989	2117.400828	1378.379193	2149.618476	-0.641086748	6.35E-32	4.51E-30	LOC5567762	NC_035107.1	170916741	171038411	-	2754	protein_coding	sodium/hydrogen exchanger 9B2%2C transcript variant X4	Na_H_Exchanger	1456	1336	1350	2310	2132	2048	32.9379144	31.63619835	31.37826942	50.56234241	49.99408709	49.35510268
AAEL009637	5580010	2924.362034	3040.5235	2892.850344	1962.253104	2036.090386	1988.164938	2952.578626	1995.502809	0.565286215	8.62E-32	6.06E-30	LOC5580010	NC_035107.1	222688084	222704648	+	1400	protein_coding	cathepsin B	Peptidase_C1	3003	2979	2885	2082	2015	1923	133.636765	138.7663724	131.909762	89.64618882	92.94850155	91.16272363
AAEL010018	5572753	2737.389836	2600.622316	3007.160548	4088.498542	4536.995451	4396.088047	2781.724233	4340.527347	-0.641610458	8.65E-32	6.06E-30	LOC5572753	NC_035108.1	110544112	110611834	+	9605	protein_coding	cold shock domain-containing protein E1%2C transcript variant X1	CSD	2811	2548	2999	4338	4490	4252	18.23316801	17.29990913	19.9865692	27.22521511	30.1886957	29.38068588
AAEL006774	5568385	1839.53376	1925.971079	1968.341499	2931.127355	2847.49514	2808.037426	1911.282113	2862.219974	-0.582965573	1.08E-31	7.51E-30	LOC5568385	NC_035109.1	241799530	241908437	+	3471	protein_coding	fatty acyl-CoA reductase wat	NAD_binding_4	1889	1887	1963	3110	2818	2716	33.90595659	35.45349498	36.20135623	54.0113356	52.43022882	51.93273504
AAEL009185	5571596	13054.9442	12793.87784	12681.41362	9903.629018	9562.046314	10212.737	12843.41189	9892.804111	0.376647423	3.03E-31	2.09E-29	LOC5571596	NC_035108.1	97447262	97614206	+	4631	protein_coding	arginine kinase%2C transcript variant X1	-	13406	12535	12647	10508	9463	9878	180.352884	176.5189457	174.8122621	136.7805748	131.9621665	141.5664313
AAEL009745	5572370	388.5515989	351.1044257	466.2653067	114.0406463	126.3083366	93.04984107	401.9737771	111.1329413	1.853809583	3.59E-31	2.46E-29	LOC5572370	NC_035108.1	443609088	444054361	-	5968	protein_coding	nitric oxide synthase%2C transcript variant X1	NAD_binding_1	399	344	465	121	125	90	4.165265975	3.75899195	4.987504419	1.222181476	1.352622404	1.000874762
AAEL004964	5565736	409.9754966	372.5381261	337.9170072	782.2622845	811.4047543	831.2452469	373.4768766	808.3040952	-1.1130853	4.19E-31	2.85E-29	LOC5565736	NC_035109.1	322797560	323115188	+	5697	protein_coding	PDZ domain-containing protein 2%2C transcript variant X2	PDZ	421	365	337	830	803	804	4.603991719	4.178192186	3.786542507	8.782355528	9.102584177	9.366468409
AAEL013405	5577891	925.1228546	968.5991278	888.4108855	1505.148034	1622.809509	1635.609429	927.3776226	1587.855657	-0.775550309	5.10E-31	3.45E-29	LOC5577891	NC_035107.1	143319648	143401276	-	2130	protein_coding	homeobox protein slou	Homeobox	950	949	886	1597	1606	1582	27.78706387	29.05550155	26.62645037	45.19646353	48.69241508	49.29387042
AAEL013649	5578329	1802.528846	1860.649326	1719.666669	1016.94097	1132.733163	1074.208721	1794.281613	1074.627618	0.740042215	8.32E-31	5.59E-29	LOC5578329	NC_035108.1	217887246	217911295	-	1703	protein_coding	elongation of very long chain fatty acids protein 1	ELO	1851	1823	1715	1079	1121	1039	67.71586465	69.80938118	64.46272073	38.19319042	42.50953385	40.49178694
AAEL019883	5577899	5740.630766	5875.895868	5922.070756	4310.924927	4443.022048	4204.818929	5846.19913	4319.588635	0.436504545	8.96E-31	5.98E-29	LOC5577899	NC_035108.1	400807024	400954026	-	8544	protein_coding	Niemann-Pick C1 protein%2C transcript variant X3	-	5895	5757	5906	4574	4397	4067	42.98542522	43.94169014	44.24776694	32.27112176	33.23461131	31.59213497
AAEL000405	5576319	2435.507641	2479.16468	2859.760548	3913.196392	4114.620373	4091.091346	2591.477623	4039.636037	-0.640394613	9.90E-31	6.56E-29	LOC5576319	NC_035109.1	399455683	399982840	+	15959	protein_coding	teneurin-m%2C transcript variant X4	-	2501	2429	2852	4152	4072	3957	9.763525716	9.92575629	11.43939356	15.68306027	16.47773342	16.4560811
AAEL023353	110679200	1529.861057	1562.618825	1607.361907	959.4494043	834.6454882	921.1934266	1566.61393	905.0961064	0.790901303	1.13E-30	7.47E-29	LOC110679200	NC_035109.1	365480553	365481370	+	757	protein_coding	perlucin-like protein	Lectin_C	1571	1531	1603	1018	826	891	129.2941761	131.8927971	135.5491498	81.06456188	70.46598804	78.11741579
AAEL019728	5576330	8588.061531	8731.681283	8631.42314	10810.29928	11013.07648	11028.47394	8650.388651	10950.61657	-0.340134118	1.93E-30	1.26E-28	LOC5576330	NC_035109.1	401269364	401403243	-	5850	protein_coding	mucin-5AC%2C transcript variant X5	SH2	8819	8555	8608	11470	10899	10667	93.92087587	95.36871156	94.19016275	118.1916221	120.31677	121.0186969
AAEL008651	5570879	607.6596434	657.3001457	624.6952389	279.91795	270.8050737	284.3189588	629.8850093	278.3473275	1.178016538	3.45E-30	2.24E-28	LOC5570879	NC_035109.1	172551641	172553511	-	1106	protein_coding	uncharacterized LOC5570879	-	624	644	623	297	268	275	35.15022588	37.97279004	36.0572063	16.18752543	15.64858398	16.50226703
AAEL010815	5573975	1907.700707	1819.823229	1972.352383	2792.582107	2987.950011	2820.444072	1899.958773	2866.992063	-0.593335451	3.73E-30	2.41E-28	LOC5573975	NC_035109.1	52064126	52158721	+	7193	protein_coding	F-BAR domain only protein 2%2C transcript variant X3	-	1959	1783	1967	2963	2957	2728	16.9677022	16.16527326	17.50465093	24.83137294	26.54829545	25.17099301
AAEL028048	5571240	2439.402895	2314.839644	2519.838098	1600.338987	1591.485041	1501.204103	2424.693546	1564.34271	0.632007058	4.40E-30	2.82E-28	LOC5571240	NC_035109.1	356261630	356264561	-	2790	protein_coding	trithorax group protein osa	-	2505	2268	2513	1698	1575	1452	55.93738817	53.01278429	57.65638916	36.68703584	36.4562281	34.54048699
AAEL021140	110676279	10550.2958	10334.10555	10702.04219	8243.913497	7890.734404	8282.469743	10528.81451	8139.039214	0.371400565	7.01E-30	4.47E-28	LOC110676279	NC_035108.1	193068139	193069131	-	993	protein_coding	uncharacterized LOC110676279	-	10834	10125	10673	8747	7809	8011	679.7328207	664.9477961	688.0126383	530.9932733	507.857128	535.431018
AAEL026297	5564186	4144.550388	4112.20852	4199.395924	5470.181083	5542.40981	5561.278835	4152.051611	5524.623243	-0.411959489	8.92E-30	5.64E-28	LOC5564186	NC_035107.1	42620486	42832974	+	6066	protein_coding	protein toll%2C transcript variant X1	TIR	4256	4029	4188	5804	5485	5379	43.71171749	43.31483147	44.19401127	57.67719604	58.39418534	58.85253601
AAEL002269	5574096	449.9018514	466.4381469	514.395919	196.0368135	156.6223374	149.9136328	476.9119724	167.5242612	1.506513145	2.66E-29	1.67E-27	LOC5574096	NC_035108.1	31111924	31159315	-	1989	protein_coding	purine nucleoside phosphorylase%2C transcript variant X2	-	462	457	513	208	155	145	14.47124346	14.98384199	16.50979714	6.303876456	5.032598607	4.83837207
AAEL008730	5570997	7413.642412	7159.876587	7475.285724	9475.740974	10258.25787	9649.268519	7349.601574	9794.422453	-0.414151906	2.90E-29	1.81E-27	LOC5570997	NC_035109.1	280355185	280379917	+	4655	protein_coding	anillin%2C transcript variant X2	PH	7613	7015	7455	10054	10152	9333	101.8907601	98.27651728	102.5149295	130.1962084	140.8404168	133.0661599
AAEL019716	5564518	15643.34056	15946.6731	16149.82587	11757.49638	11511.23656	12730.25215	15913.27984	11999.6617	0.407336957	3.83E-29	2.38E-27	LOC5564518	NC_035109.1	64425951	64592823	-	3099	protein_coding	microtubule-associated protein Jupiter%2C transcript variant X4	-	16064	15624	16106	12475	11392	12313	322.9466447	328.7853224	332.6789128	242.6599587	237.3962083	263.6989173
AAEL000871	5567186	70.11457424	91.85871602	58.1578232	328.9271533	277.8783405	295.6917172	73.37703782	300.8324037	-2.037436104	5.19E-29	3.20E-27	LOC5567186	NC_035109.1	335398009	335412477	-	1690	protein_coding	fatty acyl-CoA reductase wat	NAD_binding_4	72	90	58	349	275	286	2.654266032	3.472942335	2.1968502	12.44852408	10.50851545	11.23169682
AAEL010500	5573455	712.8315048	751.2001665	747.0272118	365.6840559	298.0876744	351.5216218	737.0196277	338.4311174	1.12189586	9.16E-29	5.62E-27	LOC5573455	NC_035108.1	446248604	446260098	-	1004	protein_coding	glutathione S-transferase D7%2C transcript variant X1	GST_N	732	736	745	388	295	340	45.42302213	47.80638108	47.49869907	23.29577452	18.97508286	22.47559758
AAEL011191	5574517	630.0573546	561.3588201	628.7061232	1177.163365	1058.969094	1146.580819	606.7074327	1127.571093	-0.894022615	1.80E-28	1.10E-26	LOC5574517	NC_035109.1	51477492	51557136	+	4948	protein_coding	protein phosphatase 1 regulatory subunit 3A	-	647	550	627	1249	1048	1109	8.146540993	7.248944356	8.111422161	15.21639904	13.67813764	14.87537417
AAEL019466	5566648	2703.306362	2819.041929	2756.480276	3800.09823	3840.783899	3802.636839	2759.609522	3814.506323	-0.467140565	1.95E-28	1.18E-26	LOC5566648	NC_035108.1	348298231	348402834	-	4142	protein_coding	protein mothers against dpp%2C transcript variant X6	MH2	2776	2762	2749	4032	3801	3678	41.75495545	43.48658934	42.4838435	58.67992772	59.26293458	58.93423815
AAEL019935	5570891	4709.362236	4724.59996	4761.922455	3477.768469	3578.062559	3330.150423	4731.961551	3461.993817	0.450692423	3.29E-28	1.98E-26	LOC5570891	NC_035109.1	173036667	173096234	-	3295	protein_coding	transforming growth factor-beta-induced protein ig-h3%2C transcript variant X1	-	4836	4629	4749	3690	3541	3221	91.43859214	91.61646474	92.25839727	67.50719899	69.40102518	64.878582
AAEL027674	5575611	605.7120163	591.9783921	626.7006811	280.8604347	235.4387394	281.2172975	608.1303632	265.8388239	1.193384498	8.93E-28	5.35E-26	LOC5575611	NC_035108.1	190755986	190760248	+	3393	protein_coding	protein hairy	HLH	622	580	625	298	233	272	11.42102764	11.14771614	11.79112688	5.294336559	4.43473261	5.320483342
AAEL008467	5570649	219.1080445	282.7207148	171.4653063	28.2745404	43.45006779	19.64385534	224.4313552	30.45615451	2.880384353	9.43E-28	5.61E-26	LOC5570649	NC_035107.1	53264818	53272606	+	1750	protein_coding	cystathionine beta-synthase	PALP	225	277	171	30	43	19	8.010195705	10.32246664	6.254854574	1.033385462	1.586813128	0.720578991
AAEL002010	5573174	839.4272638	788.9643053	874.3727902	1573.006931	1454.061571	1358.52768	834.2547865	1461.865394	-0.80970062	1.02E-27	6.01E-26	LOC5573174	NC_035108.1	426390705	426399364	+	1217	protein_coding	cell division cycle protein 123 homolog	-	862	773	872	1669	1439	1314	44.12811183	41.42196365	45.86538694	82.66942174	76.35994267	71.65901437
AAEL025503	5576072	1059.509122	942.0621654	1050.851702	1653.118129	1770.337646	1642.846639	1017.47433	1688.767471	-0.730555371	1.21E-27	7.10E-26	LOC5576072	NC_035107.1	59556793	59593868	+	3253	protein_coding	anoctamin-1	-	1088	923	1048	1754	1752	1589	20.83739812	18.50373522	20.62226553	32.50309125	34.78126846	32.41946751
AAEL019529	5575759	11383.88018	11157.77204	11193.37552	14684.8538	15588.46967	14058.7971	11245.00925	14777.37352	-0.39410747	1.30E-27	7.61E-26	LOC5575759	NC_035108.1	13871316	13889243	+	5712	protein_coding	splicing factor 3B subunit 3%2C transcript variant X1	-	11690	10932	11163	15581	15427	13598	127.5043407	124.8110945	125.0984363	164.4319739	174.4169383	157.99847
AAEL021353	5564812	2683.830092	2881.301726	2723.39048	1857.637304	1899.677382	1909.589516	2762.840766	1888.968068	0.548580382	1.39E-27	8.08E-26	LOC5564812	NC_035109.1	319542704	319617628	-	5384	protein_coding	uncharacterized LOC5564812%2C transcript variant X3	Pkinase_Tyr	2756	2823	2716	1971	1880	1847	31.8913438	34.1938179	32.29117658	22.06788512	22.55008463	22.76815753
AAEL010348	110676984	4439.615888	4783.7978	4365.847625	3305.293773	3197.116616	3189.541775	4529.753771	3230.650721	0.487304064	2.81E-27	1.62E-25	LOC110676984	NC_035108.1	403800075	403885197	+	3671	protein_coding	facilitated trehalose transporter Tret1-2 homolog%2C transcript variant X1	Sugar_tr	4559	4687	4354	3507	3164	3085	77.37200749	83.26305405	75.92122297	57.58780465	55.66054678	55.77464661
AAEL025762	5567941	1993.396298	2137.246126	2340.351023	3330.740859	3225.409683	3236.066695	2156.997816	3264.072413	-0.597957022	3.69E-27	2.12E-25	LOC5567941	NC_035109.1	230709272	230838005	+	10386	protein_coding	A-kinase anchor protein 9%2C transcript variant X1	-	2047	2094	2334	3534	3192	3130	12.27914653	13.1483158	14.38506036	20.51149749	19.84768883	20.0014768
AAEL005739	5566977	394.3944801	397.0337837	337.9170072	789.8021619	866.9804224	737.1615187	376.4484237	797.9813677	-1.083933926	4.20E-27	2.40E-25	LOC5566977	NC_035108.1	437279085	437283393	-	2105	protein_coding	chaoptin	-	405	389	337	838	858	713	11.98675367	12.05144904	10.24794901	23.99777957	26.32270797	22.48037094
AAEL014055	5579214	2294.304679	2381.18205	2281.190479	3208.217851	3369.90642	3252.608889	2318.892403	3276.911054	-0.498876772	4.30E-27	2.44E-25	LOC5579214	NC_035107.1	148199192	148247080	+	1898	protein_coding	deoxynucleoside kinase%2C transcript variant X1	-	2356	2333	2275	3404	3335	3146	77.33529304	80.160478	76.72631632	108.1116473	113.4736457	110.0090853
AAEL001779	5572285	4548.683004	4871.573906	4860.189122	3447.60896	3099.101347	3416.996942	4760.148677	3321.235749	0.519017305	4.43E-27	2.50E-25	LOC5572285	NC_035108.1	165782722	165787567	-	1274	protein_coding	bax inhibitor 1	-	4671	4773	4847	3658	3067	3305	228.4226138	244.3226746	243.5357635	173.0826016	155.4675397	172.1742022
AAEL006205	5567603	1785.974016	1859.628673	1906.172792	2635.187166	2713.10307	2850.426798	1850.591827	2732.905678	-0.562265904	5.63E-27	3.16E-25	LOC5567603	NC_035109.1	149721733	149814617	-	6875	protein_coding	uncharacterized LOC5567603	-	1834	1822	1901	2796	2685	2757	16.6197806	17.28293266	17.69980857	24.51566092	25.22127082	26.61522286
AAEL009198	5571607	1298.093437	1240.092666	1249.390478	758.7001675	739.6616191	650.3150004	1262.525527	716.2255957	0.8170072	6.31E-27	3.52E-25	LOC5571607	NC_035109.1	390998455	391040213	+	4788	protein_coding	major facilitator superfamily domain-containing protein 8%2C transcript variant X4	MFS_1	1333	1215	1246	805	732	629	17.34501442	16.54870079	16.65800759	10.13493295	9.873072299	8.718917074
AAEL013287	5577582	522.9378662	570.5446917	475.2897965	1004.688669	958.9328915	1001.836622	522.9241181	988.4860609	-0.918958909	8.99E-27	4.99E-25	LOC5577582	NC_035107.1	301954068	301958579	-	963	protein_coding	cysteine proteinase inhibitor 1%2C transcript variant X1	-	537	559	474	1066	949	969	34.74134724	37.85535195	31.50730156	66.72829973	63.64075208	66.78263232
AAEL014413	5564380	884.2226862	904.2980265	823.2340146	1390.164903	1484.375572	1453.645295	870.5849091	1442.72859	-0.72849437	1.46E-26	8.03E-25	LOC5564380	NC_035107.1	286884241	286905138	+	2122	protein_coding	probable cytochrome P450 304a1	p450	908	886	821	1475	1469	1406	26.65870976	27.22890081	24.76606068	41.90113452	44.70661563	43.97501381
AAEL007206	5568900	1679.828341	1590.176439	1675.546941	964.1618277	1038.75976	1066.971511	1648.51724	1023.2977	0.688793147	1.84E-26	1.01E-24	LOC5568900	NC_035108.1	77402517	77413643	-	2785	protein_coding	rhythmically expressed gene 5 protein	-	1725	1558	1671	1023	1028	1032	38.58891408	36.48245214	38.40700177	22.14264899	23.837642	24.59351143
AAEL009706	5572323	2673.118143	2737.389737	2885.831296	3764.283812	3899.390967	3880.178373	2765.446392	3847.951051	-0.476519495	3.14E-26	1.71E-24	LOC5572323	NC_035109.1	155713782	155793159	-	6391	protein_coding	influenza virus NS1A-binding protein%2C transcript variant X2	BTB	2745	2682	2878	3994	3859	3753	26.75914228	27.36728554	28.82578394	37.67197458	38.99431889	38.97407264
AAEL019925	5579939	768.338876	767.5306049	781.1197289	1265.756925	1516.710506	1319.239969	772.3297366	1367.2358	-0.823613178	4.97E-26	2.70E-24	LOC5579939	NC_035109.1	169575142	169774339	-	6296	protein_coding	atrial natriuretic peptide receptor 1%2C transcript variant X9	Guanylate_cyc	789	752	779	1343	1501	1276	7.807481095	7.789236473	7.9201224	12.85850372	15.39612225	13.45092027
AAEL007619	5569408	2396.5551	2461.813589	2439.620411	3312.83365	3562.905559	3379.777005	2432.663033	3418.505405	-0.490734019	5.21E-26	2.81E-24	LOC5569408	NC_035107.1	42268258	42288972	+	4842	protein_coding	protein toll%2C transcript variant X2	TIR	2461	2412	2433	3515	3526	3269	31.66543701	32.48585383	32.16447587	43.76023904	47.02760923	44.80806389
AAEL014140	5563809	589.1571863	606.2675257	604.6408171	1009.401092	1075.136561	1163.123013	600.021843	1082.553556	-0.850810665	5.59E-26	3.00E-24	LOC5563809	NC_035108.1	305740516	305752630	+	1699	protein_coding	melanization protease 1%2C transcript variant X1	Trypsin	605	594	603	1071	1064	1125	22.18506233	22.7999993	22.71867968	37.99926823	40.44302455	43.9465905
AAEL013047	5577178	5151.47358	4500.056432	4467.122455	3233.664937	3135.478148	3269.151083	4706.217489	3212.764723	0.550936389	7.64E-26	4.08E-24	LOC5577178	NC_035109.1	310532163	310568236	+	2133	protein_coding	sphingolipid delta(4)-desaturase DES1	-	5290	4409	4455	3431	3103	3162	154.5124483	134.8003472	133.6952593	96.96366088	93.94773154	98.38684939
AAEL019406	5563701	516.1211715	542.9870769	573.5564633	240.3335934	243.522473	189.2013435	544.2215706	224.35247	1.276764008	8.00E-26	4.25E-24	LOC5563701	NC_035109.1	385033399	385383459	-	5838	protein_coding	fasciclin-3%2C transcript variant X1	I-set	530	532	572	255	241	183	5.656013487	5.942775294	6.271784005	2.633026507	2.665927471	2.080429687
AAEL005666	5566822	1913.543589	1855.546064	1888.123812	1260.102017	1260.051966	1221.020692	1885.737821	1247.058225	0.59649538	9.83E-26	5.19E-24	LOC5566822	NC_035108.1	131780299	131907881	+	4932	protein_coding	matrix metalloproteinase-14%2C transcript variant X14	Hemopexin	1965	1818	1883	1337	1247	1181	24.82207847	24.03878861	24.43916746	16.34133303	16.328217	15.8925239
AAEL014931	5565670	2328.388153	2330.14943	2281.190479	3157.323678	3216.315483	3238.134469	2313.242687	3203.924544	-0.469780578	1.05E-25	5.53E-24	LOC5565670	NC_035108.1	145125635	145276665	-	7414	protein_coding	sterile alpha and TIR motif-containing protein 1%2C transcript variant X1	SAM_2	2391	2283	2275	3350	3183	3132	20.09211484	20.08145134	19.64210256	27.23775861	27.72550306	28.03723715
AAEL026392	5567272	157.757792	110.2304592	150.4081635	14.1372702	9.094200235	15.50830685	139.4654716	12.91325909	3.432904417	1.29E-25	6.72E-24	LOC5567272	NC_035109.1	137887572	138173938	+	9441	protein_coding	uncharacterized LOC5567272%2C transcript variant X1	-	162	108	150	15	9	15	1.069044231	0.746014941	1.017026845	0.095775053	0.061563016	0.105448233
AAEL000834	5566857	1013.739886	1010.445876	903.4517018	1625.786073	1649.081643	1523.949619	975.8791546	1599.605778	-0.713084291	1.43E-25	7.45E-24	LOC5566857	NC_035109.1	363894690	363901819	+	2345	protein_coding	senecionine N-oxygenase%2C transcript variant X2	FMO-like	1041	990	901	1725	1632	1474	27.65709363	27.53176888	24.59467562	44.34303288	44.94409971	41.71773104
AAEL013327	5577691	113.9361831	180.6554748	185.5034016	5.65490808	0	2.067774246	160.0316865	2.574227442	5.919332889	1.99E-25	1.03E-23	LOC5577691	NC_035109.1	74768981	74816463	+	1644	protein_coding	uncharacterized LOC5577691	-	117	177	185	6	0	2	4.433867452	7.021230338	7.203259659	0.220002988	0	0.080741019
AAEL005843	5579840	10199.72292	10074.85984	11228.47076	13600.99642	14101.0627	14688.43436	10501.01784	14130.16449	-0.428155014	2.25E-25	1.16E-23	LOC5579840	NC_035109.1	220097047	220158546	-	10066	protein_coding	mediator of RNA polymerase II transcription subunit 12%2C transcript variant X9	-	10474	9871	11198	14431	13955	14207	64.8267577	63.95080172	71.21027979	86.42087158	89.52993986	93.67236771
AAEL012026	5575715	16394.1508	16513.13518	16703.32791	19788.40834	20274.00372	19921.97097	16536.8713	19994.79435	-0.273920903	2.28E-25	1.17E-23	LOC5575715	NC_035109.1	147316979	147342091	+	1941	protein_coding	protein krasavietz%2C transcript variant X1	-	16835	16179	16658	20996	20064	19269	540.3637946	543.5855546	549.3592955	652.0639194	667.5554744	658.8699261
AAEL019507	5575390	1686.645036	1669.787327	1742.729254	2441.035321	2483.727131	2425.499191	1699.720539	2450.087214	-0.527520155	2.38E-25	1.21E-23	LOC5575390	NC_035109.1	287882493	288674410	+	9230	protein_coding	solute carrier family 12 member 4%2C transcript variant X9	AA_permease	1732	1636	1738	2590	2458	2346	11.69081651	11.55908256	12.05333497	16.91520262	17.19790539	16.86911699
AAEL009123	5571541	1499.672838	1489.131852	1457.956464	2201.644213	2162.398723	2149.451329	1482.253718	2171.164755	-0.550775235	2.82E-25	1.43E-23	LOC5571541	NC_035108.1	418888478	418890194	-	1652	protein_coding	cytochrome P450 6d3	p450	1540	1459	1454	2336	2140	2079	58.07769014	57.59529625	56.33956878	85.23970476	83.65638782	83.52384711
AAEL004809	5565507	3072.381691	3081.349596	2931.956466	2171.484703	2035.079919	1867.200144	3028.562584	2024.588255	0.580325178	3.46E-25	1.74E-23	LOC5565507	NC_035107.1	17498053	17498725	+	608	protein_coding	uncharacterized LOC5565507	-	3155	3019	2924	2304	2014	1806	323.2916158	323.818235	307.8455953	228.4325758	213.9199384	197.1424775
AAEL008397	5570587	2624.427466	2650.634283	2460.677554	3643.645773	3771.061697	3497.640137	2578.579768	3637.449203	-0.496431534	4.72E-25	2.36E-23	LOC5570587	NC_035107.1	93505534	93531230	-	1053	protein_coding	probable glutathione peroxidase 2%2C transcript variant X1	GSHPx	2695	2597	2454	3866	3732	3383	159.451664	160.8367712	149.178193	221.3159019	228.8804201	213.2257595
None	novel.4	665.1146417	626.6805737	671.8231301	1107.419499	1106.461029	1115.564206	654.5394485	1109.814911	-0.761524568	9.70E-25	4.84E-23	-	NC_035107.1	13650518	13655460	+	4614	-	- && P04146.3 RecName: Full=Copia protein; AltName: Full=Gag-int-pol protein; Contains: RecName: Full=Copia VLP protein; Contains: RecName: Full=Copia protease && PF00665:Integrase core domain	rve	683	614	670	1175	1095	1079	9.222353626	8.678257823	9.295149251	15.35109707	15.32610889	15.52064973
AAEL003893	5579175	752.7578595	774.6751717	786.1333343	1227.115053	1284.303167	1279.952258	771.1887885	1263.790159	-0.71246091	1.17E-24	5.82E-23	LOC5579175	NC_035109.1	84682959	84711491	-	4056	protein_coding	DNA repair protein complementing XP-C cells homolog	-	773	759	784	1302	1271	1238	11.8735396	12.20353348	12.37306434	19.35049946	20.23685324	20.257635
AAEL008928	5571227	1801.555033	1883.103678	1757.77007	2701.161093	2590.8366	2553.701194	1814.142927	2615.232962	-0.528044997	2.06E-24	1.02E-22	LOC5571227	NC_035109.1	50280858	50360989	-	2892	protein_coding	G protein-activated inward rectifier potassium channel 3%2C transcript variant X2	-	1850	1845	1753	2866	2564	2470	39.85401659	41.60445616	38.80098784	59.73887487	57.25522296	56.68455062
AAEL013171	5577425	1601.923259	1711.634075	1542.185036	1009.401092	954.8910247	1055.598753	1618.58079	1006.63029	0.685196766	2.46E-24	1.21E-22	LOC5577425	NC_035108.1	389050794	389053485	-	2692	protein_coding	peroxidase	An_peroxidase	1645	1677	1538	1071	945	1021	38.07058096	40.62559873	36.57130307	23.98245049	22.67003188	25.17194244
AAEL018700	5577744	1476.301313	1514.648162	1420.855784	2150.75004	2211.911591	2124.638038	1470.601753	2162.433223	-0.556313332	2.68E-24	1.31E-22	LOC5577744	NC_035109.1	339822250	340129745	-	8282	protein_coding	SLIT-ROBO Rho GTPase-activating protein 1%2C transcript variant X3	RhoGAP	1516	1484	1417	2282	2189	2055	11.40414243	11.68531549	10.95200868	16.60961459	17.06891491	16.46806769
None	novel.210	819.9509932	909.4012885	915.4843549	502.3443345	445.6158115	458.0119955	881.6122122	468.6573805	0.910454279	3.61E-24	1.76E-22	-	NC_035107.1	282652952	282655814	-	2671	-	- && - && -	-	842	891	913	533	441	443	19.63979096	21.75432355	21.88043967	12.02908136	10.66252542	11.00768217
AAEL004000	5563905	2040.139348	2120.915688	2025.496601	2871.75082	2879.830074	2862.833444	2062.183879	2871.471446	-0.477739142	5.14E-24	2.49E-22	LOC5563905	NC_035109.1	251966688	251972119	+	5432	protein_coding	toll-like receptor Tollo	-	2095	2078	2020	3047	2850	2769	24.02829324	24.94752977	23.80404503	33.81363297	33.88289241	33.83212197
AAEL011564	5575011	7257.832247	7533.435366	7304.823138	5868.852103	5799.06835	5748.412404	7365.363584	5805.444286	0.343188449	5.40E-24	2.60E-22	LOC5575011	NC_035109.1	106632007	106738018	-	4500	protein_coding	choline-phosphate cytidylyltransferase B%2C transcript variant X2	CTP_transf_2	7453	7381	7285	6227	5739	5560	103.1851655	106.9656807	103.6277807	83.41525722	82.36052171	82.00273193
AAEL009384	5571893	134.3862673	130.6435072	144.3918369	18.8496936	13.13606701	20.67774246	136.4738705	17.55450102	2.958387405	6.18E-24	2.96E-22	LOC5571893	NC_035109.1	8158773	8160684	+	1711	protein_coding	microfibril-associated glycoprotein 4	Fibrinogen_C	138	128	144	20	13	20	5.024903598	4.8786732	5.387305918	0.704626752	0.490669113	0.775793309
AAEL002487	5574799	3712.177181	3617.192106	3581.719732	4660.586743	4978.569395	4981.268159	3637.029673	4873.474766	-0.421837256	6.73E-24	3.21E-22	LOC5574799	NC_035108.1	78004127	78171048	+	5414	protein_coding	sestrin homolog	PA26	3812	3544	3572	4945	4927	4818	43.86653167	42.68912266	42.23304098	55.0588563	58.77054104	59.06287559
AAEL007162	5568843	4828.167487	5122.654396	4819.077557	3703.022308	3657.889428	3755.078031	4923.299814	3705.329922	0.409953104	7.98E-24	3.79E-22	LOC5568843	NC_035109.1	190804852	190831176	-	1313	protein_coding	gamma-aminobutyric acid receptor-associated protein	-	4958	5019	4806	3929	3620	3632	235.255862	249.2839038	234.3031867	180.3833483	178.0488703	183.5892117
AAEL002499	5574969	755.6793001	721.6012469	760.062586	360.0291478	384.98781	415.6226235	745.7810443	386.8798604	0.948119372	1.04E-23	4.93E-22	LOC5574969	NC_035107.1	91121216	91246247	+	4869	protein_coding	zinc finger and BTB domain-containing protein 49	BTB	776	707	758	382	381	402	9.929345079	9.46937699	9.965258897	4.729363875	5.053363965	5.479643718
AAEL018241	5576417	532.6760015	539.9251197	601.6326538	984.8964907	972.0689585	993.5655253	558.077925	983.5103248	-0.817582502	1.13E-23	5.32E-22	LOC5576417	NC_035108.1	76262424	76296157	-	8279	protein_coding	uncharacterized LOC5576417%2C transcript variant X1	-	547	529	600	1045	962	961	4.116310257	4.166962163	4.63908706	7.608824187	7.503995543	7.703916172
AAEL018219	5575043	5668.568565	5850.379558	6689.152389	8237.316104	8909.28483	8753.922271	6069.366837	8633.507735	-0.508349344	1.49E-23	6.98E-22	LOC5575043	NC_035109.1	192452881	192875409	-	15647	protein_coding	basement membrane-specific heparan sulfate proteoglycan core protein%2C transcript variant X2	Laminin_G_2	5821	5732	6671	8740	8817	8467	23.17742445	23.89003944	27.29097258	33.67126955	36.39025813	35.91406138
AAEL007547	5569288	7884.968161	7953.944155	7558.511574	10425.76553	10477.52914	9620.31968	7799.141297	10174.53812	-0.383711542	1.58E-23	7.36E-22	LOC5569288	NC_035108.1	17136625	17175827	-	3027	protein_coding	H(+)/Cl(-) exchange transporter 7%2C transcript variant X1	Voltage_CLC	8097	7793	7538	11062	10369	9305	166.6519408	167.8935542	159.4053405	220.2928363	221.217679	204.0187113
AAEL001084	5568359	1342.888859	1380.942697	1319.580954	878.3957218	829.5931548	808.4997302	1347.80417	838.8295356	0.683450889	1.84E-23	8.52E-22	LOC5568359	NC_035107.1	299703081	299705768	+	2460	protein_coding	serine protease easter	Trypsin	1379	1353	1316	932	821	782	34.92430855	35.86777668	34.24364115	22.83809876	21.55278656	21.09782518
None	novel.369	323.3060923	364.3729069	373.0122454	139.4877327	124.2874032	125.1003419	353.5637482	129.6251593	1.446026303	2.20E-23	1.01E-21	-	NC_035108.1	180772	185144	-	4373	-	- && - && -	-	332	357	372	148	123	121	4.729957776	5.323907562	5.445310107	2.040146617	1.816439812	1.836419672
AAEL005884	5567129	1286.407675	1342.157906	1287.493879	786.9747079	794.2268205	846.7535538	1305.353153	809.3183607	0.690032683	2.33E-23	1.07E-21	LOC5567129	NC_035108.1	66153691	66183754	+	1278	protein_coding	heat shock protein 67B2%2C transcript variant X3	Rhodanese	1321	1315	1284	835	786	819	64.39773925	67.1021857	64.31219389	39.38535488	39.71797245	42.53232182
AAEL010924	5574121	75.95745543	76.54893001	56.15238102	239.3911087	252.6166732	250.2006838	69.55292215	247.4028219	-1.830216224	2.71E-23	1.24E-21	LOC5574121	NC_035107.1	231286232	231337745	-	5265	protein_coding	calcium-activated chloride channel regulator 2	-	78	75	56	254	250	242	0.922985513	0.928976345	0.680845869	2.908134459	3.066457932	3.050584321
AAEL026478	5569417	1243.559879	1190.080699	1150.12109	1808.628101	1773.369046	1812.404127	1194.587223	1798.133758	-0.58982295	2.73E-23	1.24E-21	LOC5569417	NC_035107.1	42849170	42873595	+	2955	protein_coding	protein toll	-	1277	1166	1147	1919	1755	1753	26.92353428	25.73255044	24.8464924	39.1468328	38.35438413	39.37227178
None	novel.508	582.3404916	681.7958033	653.7741505	211.1165683	277.8783405	312.2339112	639.3034818	267.0762733	1.261576298	3.22E-23	1.46E-21	-	NC_035108.1	464435541	464442702	-	632	-	- && Q1HR20.1 RecName: Full=NADH-ubiquinone oxidoreductase chain 4; AltName: Full=NADH dehydrogenase subunit 4 && PF00361:Proton-conducting membrane transporter	-	598	668	652	224	275	302	58.94985798	68.92886887	66.03735537	21.36535343	28.1003024	31.71435681
AAEL021904	5576308	362.2586336	356.2076877	427.1591842	715.3458722	834.6454882	758.8731483	381.8751685	769.6215029	-1.010682967	4.10E-23	1.85E-21	LOC5576308	NC_035107.1	123490696	123516477	+	7080	protein_coding	sushi%2C von Willebrand factor type A%2C EGF and pentraxin domain-containing protein 1	VWA	372	349	426	759	826	734	3.273469808	3.214651787	3.851549613	6.462308097	7.53428714	6.880640155
AAEL004025	5563966	219.1080445	228.6261376	228.6204084	57.49156548	58.60706818	69.27043724	225.4515302	61.7896903	1.869132591	5.10E-23	2.29E-21	LOC5563966	NC_035109.1	166351710	166405437	+	7433	protein_coding	glucose dehydrogenase [FAD%2C quinone]%2C transcript variant X4	-	225	224	228	61	58	67	1.885892975	1.965285514	1.963495315	0.494703341	0.503917266	0.598241743
AAEL014171	5563841	129.5171996	136.7674216	141.3836736	16.02223956	23.24073393	18.60996821	135.8894316	19.29098057	2.819690848	5.50E-23	2.46E-21	LOC5563841	NC_035108.1	115815163	115829083	+	1040	protein_coding	uncharacterized LOC5563841	-	133	134	141	17	23	18	7.967406198	8.402591039	8.678505208	0.985359535	1.428202782	1.148696266
AAEL015593	5579310	2952.602626	3151.774612	3093.394562	4037.604369	4115.63084	4154.15846	3065.923933	4102.464557	-0.4202243	7.91E-23	3.52E-21	LOC5579310	NC_035108.1	6520241	6718326	+	6749	protein_coding	prominin-like protein%2C transcript variant X8	Prominin	3032	3088	3085	4284	4073	4018	27.98906729	29.83868166	29.26003864	38.26389494	38.97358532	39.51268549
AAEL001511	5571097	317.4632111	352.1250781	284.7727895	637.1196437	679.0336176	637.9083549	318.1203596	651.3538721	-1.034101063	8.84E-23	3.92E-21	LOC5571097	NC_035109.1	260911384	260923936	+	1830	protein_coding	uncharacterized LOC5571097	-	326	345	284	676	672	617	11.09852253	12.29446891	9.93405146	22.26766851	23.71447755	22.37691013
AAEL009274	5571752	2407.267049	2495.495118	2472.710207	1778.468591	1673.332843	1740.032028	2458.490791	1730.611154	0.506151092	9.01E-23	3.97E-21	LOC5571752	NC_035109.1	200245950	200246998	+	936	protein_coding	uncharacterized LOC5571752	-	2472	2445	2466	1887	1656	1683	164.5399175	170.3510372	168.6461296	121.527676	114.2562226	119.3367787
AAEL003658	5578743	10242.57072	10173.86312	10872.50478	12818.73413	13894.92749	13494.29473	10429.64621	13402.65212	-0.361716573	1.22E-22	5.34E-21	LOC5578743	NC_035109.1	65346007	65405296	-	7437	protein_coding	laminin subunit beta-1%2C transcript variant X3	Laminin_EGF	10518	9968	10843	13601	13751	13052	88.11179373	87.40816749	93.32775765	110.2432989	119.407575	116.4783814
AAEL009295	5571779	2184.26375	1978.024352	2126.771431	1343.983154	1472.249971	1347.154921	2096.353178	1387.796016	0.59546828	1.99E-22	8.69E-21	LOC5571779	NC_035108.1	17195870	17253450	+	2318	protein_coding	lachesin	I-set	2243	1938	2121	1426	1457	1303	60.28572657	54.52329688	58.57150615	37.08388582	40.59209798	37.30757558
AAEL000824	5566900	3119.12474	3248.73659	3376.161909	4252.490877	4375.32078	4514.985066	3248.007746	4380.932241	-0.431583557	2.00E-22	8.71E-21	LOC5566900	NC_035109.1	362039781	362217263	-	6114	protein_coding	probable serine/threonine-protein kinase kinX%2C transcript variant X5	zf-MYND	3203	3183	3367	4512	4330	4367	32.63849778	33.95103136	35.25143795	44.48594268	45.73596427	47.4049618
AAEL009629	5572213	1348.731741	1414.624227	1386.763267	909.4977163	788.1640204	865.363522	1383.373078	854.3417529	0.694591309	2.02E-22	8.74E-21	LOC5572213	NC_035109.1	36648951	36669638	+	2182	protein_coding	poly(U)-specific endoribonuclease homolog%2C transcript variant X2	-	1385	1386	1383	965	780	837	39.54519165	41.42383007	40.57201608	26.65948211	23.08528468	25.45873117
AAEL025697	110679353	24399.87184	24650.79677	24443.332	29895.61405	28645.72027	29122.53248	24498.0002	29221.28894	-0.254420447	2.15E-22	9.26E-21	LOC110679353	NC_035109.1	295387950	295404638	+	3103	protein_coding	heat shock 70 kDa protein cognate 5	HSP70	25056	24152	24377	31720	28349	28168	503.0702349	507.5900403	502.8722109	616.2125576	589.9990962	602.4767334
AAEL022535	5576139	1021.530394	879.8023689	1098.982314	1660.658006	2097.728854	1711.083189	1000.105026	1823.156683	-0.865839359	2.38E-22	1.02E-20	LOC5576139	NC_035107.1	305612063	305830911	-	5268	protein_coding	thyroid receptor-interacting protein 11%2C transcript variant X1	-	1049	862	1096	1762	2076	1655	12.40590295	10.67095447	13.31753795	20.16226317	25.44936561	20.85058648
AAEL024438	5568027	868.6416697	769.5719097	776.1061234	406.2108971	446.6262782	440.4359144	804.7732343	431.0910299	0.901653641	2.80E-22	1.20E-20	LOC5568027	NC_035107.1	41147617	41236180	+	4254	protein_coding	chondroitin sulfate synthase 1%2C transcript variant X5	-	892	754	774	431	442	426	13.06369482	11.55887661	11.64669306	6.107436018	6.709963562	6.646272705
AAEL005766	5567031	11809.43669	12406.02992	12346.50478	9896.089141	9585.287048	9978.044625	12187.3238	9819.806938	0.311539913	5.13E-22	2.18E-20	LOC5567031	NC_035109.1	114729536	114790354	+	2868	protein_coding	fructose-bisphosphate aldolase%2C transcript variant X2	-	12127	12155	12313	10500	9486	9651	263.434644	276.3869821	274.8171855	220.6933736	213.599067	223.3362461
AAEL001650	5571671	1115.016493	1099.242635	1018.764627	613.5575267	669.9394173	638.942242	1077.674585	640.813062	0.750472743	7.66E-22	3.23E-20	LOC5571671	NC_035108.1	298787901	298788694	+	715	protein_coding	mite group 2 allergen Gly d 2.02	-	1145	1077	1016	651	663	618	99.76957044	98.23164775	90.95923963	54.88505303	59.88290558	57.36519533
AAEL003746	5578926	12557.32548	12554.02452	12508.94559	10474.77473	10420.943	10330.60013	12540.09853	10408.77262	0.268700984	7.66E-22	3.23E-20	LOC5578926	NC_035107.1	248502784	248526003	+	2386	protein_coding	4-hydroxybutyrate coenzyme A transferase	-	12895	12300	12475	11114	10313	9992	336.7049992	336.1835351	334.6796222	280.7883563	279.1322115	277.9380649
AAEL002592	5575336	192.8150792	180.6554748	189.514286	405.2684124	441.5739447	444.5714629	187.6616133	430.4712734	-1.196939129	8.36E-22	3.51E-20	LOC5575336	NC_035109.1	256950590	256951591	-	848	protein_coding	uncharacterized LOC5575336	-	198	177	189	430	437	430	14.54681767	13.61191353	14.26675184	30.56692453	33.27981954	33.6541516
AAEL002483	5574793	2675.06577	2659.820155	2657.210888	3628.566018	3493.183357	3521.419541	2664.032271	3547.722972	-0.413444464	8.39E-22	3.51E-20	LOC5574793	NC_035108.1	77878538	77888709	+	1957	protein_coding	lethal(2)neighbour of tid protein 2	-	2747	2606	2650	3850	3457	3406	87.45134458	86.84110746	86.67906208	118.5902666	114.0785341	115.5100738
AAEL013904	5578900	4506.809022	4232.645503	4160.289801	3271.364325	3208.23175	3108.898579	4299.914776	3196.164884	0.427871652	9.86E-22	4.11E-20	LOC5578900	NC_035108.1	96508657	96523482	+	1568	protein_coding	probable 3-hydroxyisobutyrate dehydrogenase%2C mitochondrial	NAD_binding_2	4628	4147	4149	3471	3175	3007	183.8848498	172.4764261	169.3778171	133.4405111	130.765461	127.2780207
AAEL017012	23687432	10790.82774	10677.04476	11300.66668	13213.63521	14100.05223	14303.82835	10922.84639	13872.50526	-0.344728406	1.03E-21	4.26E-20	LOC23687432	NC_035108.1	305949855	306280276	-	6653	protein_coding	fibrous sheath CABYR-binding protein%2C transcript variant X4	-	11081	10461	11270	14020	13954	13835	103.7671978	102.5409759	108.4340172	127.030975	135.4492402	138.0154429
AAEL023850	5567071	5435.827131	5637.063206	5759.629939	7178.905808	6979.293447	7341.632461	5610.840092	7166.610572	-0.353127406	1.08E-21	4.47E-20	LOC5567071	NC_035107.1	201253246	201289460	+	5233	protein_coding	bifunctional glutamate/proline--tRNA ligase	HGTP_anticodon	5582	5523	5744	7617	6907	7101	66.45654436	68.82814675	70.26237919	87.74297637	85.23816648	90.06059696
AAEL001580	5571282	2310.859509	2221.960275	2257.125173	3021.605884	3094.049013	3086.153062	2263.314986	3067.26932	-0.438265547	1.13E-21	4.64E-20	LOC5571282	NC_035108.1	21612782	21614409	+	1561	protein_coding	otefin	-	2373	2177	2251	3206	3062	2985	94.70948883	90.94886707	92.30638585	123.8054481	126.6769684	126.9133991
AAEL004803	5565498	720.622013	749.1588617	775.1034023	421.290652	412.2704107	392.8771068	748.294759	408.8127231	0.871499761	1.35E-21	5.55E-20	LOC5565498	NC_035109.1	273484565	273611052	-	2344	protein_coding	uncharacterized LOC5565498	-	740	734	773	447	408	380	19.66856928	20.42115116	21.10965043	11.49553154	11.24081845	10.75949858
AAEL021877	110678773	2706.227803	2598.581011	2896.861228	3775.593628	3671.025495	3999.075392	2733.890014	3815.231505	-0.480631586	1.87E-21	7.64E-20	LOC110678773	NC_035107.1	158154389	158228665	-	4479	protein_coding	uncharacterized LOC110678773%2C transcript variant X1	-	2779	2546	2889	4006	3633	3868	38.65504132	37.06970282	41.28817002	53.91492729	52.38171501	57.31541566
AAEL009201	5571609	8257.938744	7915.159363	7320.866676	5884.874342	6060.779223	5690.514725	7831.321594	5878.722764	0.413768078	2.63E-21	1.07E-19	LOC5571609	NC_035109.1	390977651	390978402	-	505	protein_coding	uncharacterized LOC5571609	-	8480	7755	7301	6244	5998	5504	1046.172095	1001.456735	925.4439602	745.3335275	767.0266636	723.3576695
AAEL008007	5569911	738.1506566	759.3653857	721.9591846	411.8658052	335.474942	407.3515265	739.8250756	384.8974246	0.942095124	2.72E-21	1.10E-19	LOC5569911	NC_035108.1	37006937	37008455	-	1459	protein_coding	clavesin-1	-	758	744	720	437	332	394	32.36775448	33.25518829	31.58903504	18.05532401	14.6952903	17.92284601
AAEL000994	5567847	1112.095053	1160.481779	1218.306124	703.0935713	745.7244193	684.4332755	1163.627652	711.0837554	0.710389	2.90E-21	1.17E-19	LOC5567847	NC_035108.1	10503007	10821838	-	8698	protein_coding	uncharacterized LOC5567847%2C transcript variant X8	-	1142	1137	1215	746	738	662	8.179850344	8.52477311	8.941616301	5.170095503	5.47939156	5.051317065
AAEL022180	5569157	2321.571458	2552.651653	2383.46803	3310.006196	3319.383086	3301.201584	2419.23038	3310.196955	-0.452625689	3.01E-21	1.21E-19	LOC5569157	NC_035108.1	134229528	134464269	+	3779	protein_coding	formin-binding protein 1-like%2C transcript variant X1	SH3_1	2384	2501	2377	3512	3285	3193	39.30320953	43.15971491	40.26349264	56.02176104	56.13760236	56.07742588
AAEL010270	5573078	1097.48785	1219.679618	1078.927893	705.9210254	652.7614835	672.02663	1132.031787	676.9030463	0.741195617	4.09E-21	1.64E-19	LOC5573078	NC_035108.1	359665423	359673705	+	2623	protein_coding	polyserase-2	Trypsin	1127	1195	1076	749	646	650	26.76851524	29.71059725	26.25869482	17.21324176	15.90485102	16.44678857
AAEL008078	5570105	1432.479704	1515.668814	1571.263948	2158.289917	2441.28753	2178.400168	1506.470822	2259.325872	-0.58471151	4.70E-21	1.87E-19	LOC5570105	NC_035107.1	61967308	62336660	-	11482	protein_coding	serine/threonine-protein kinase Doa%2C transcript variant X15	Pkinase	1471	1485	1567	2290	2416	2107	7.981670361	8.434331739	8.73595944	12.02256354	13.58860158	12.17903943
AAEL000471	5577357	3069.46025	3037.461543	2941.983677	2148.865071	2224.037191	2269.382235	3016.301823	2214.094832	0.446439594	4.71E-21	1.87E-19	LOC5577357	NC_035109.1	185574217	185632280	+	4561	protein_coding	monocarboxylate transporter 5	MFS_1	3152	2976	2934	2280	2201	2195	43.05511901	42.55147531	41.17742571	30.13380101	31.16415447	31.94041067
AAEL027179	110678522	1345.8103	1248.257885	1370.71973	808.6518555	875.064156	792.9914234	1321.595972	825.5691449	0.679049967	5.34E-21	2.11E-19	LOC110678522	NC_035109.1	373377319	373377835	-	456	protein_coding	uncharacterized LOC110678522	-	1382	1223	1367	858	866	767	188.8173325	174.905466	191.8946324	113.4231192	122.6445989	111.6340201
AAEL022334	110675612	421.661259	399.0750885	385.0448984	186.6119667	152.5804706	167.4897139	401.927082	168.8940504	1.249521937	6.01E-21	2.37E-19	LOC110675612	NC_035108.1	64884114	64896642	+	719	lncRNA	uncharacterized LOC110675612	-	433	391	384	198	151	162	37.51955367	35.46415648	34.18703913	16.60028106	13.56261504	14.95382065
AAEL013596	5578257	1517.201481	1632.023188	1820.941499	2400.50848	2575.6796	2509.244048	1656.722056	2495.144043	-0.590814686	8.57E-21	3.36E-19	LOC5578257	NC_035108.1	103497338	103615684	-	14558	protein_coding	phosphatidylinositol 3-kinase regulatory subunit alpha%2C transcript variant X8	RhoGAP	1558	1599	1816	2547	2549	2427	6.667521054	7.162893867	7.984969915	10.54645178	11.30741934	11.06455889
AAEL004060	5564053	2249.509257	2113.771121	2104.711567	1437.289137	1545.003573	1320.273856	2155.997315	1434.188856	0.588027078	8.83E-21	3.45E-19	LOC5564053	NC_035107.1	137014190	137017587	+	521	protein_coding	protein stunted%2C transcript variant X2	-	2310	2071	2099	1525	1529	1277	276.231317	259.2293334	257.8896248	176.4457742	189.5244042	162.6744014
AAEL010596	5573537	325.2537194	384.7859549	336.9142861	138.545248	131.3606701	141.6425359	348.9846535	137.182818	1.346665882	1.01E-20	3.91E-19	LOC5573537	NC_035107.1	301267615	301291868	-	2373	protein_coding	polypeptide N-acetylgalactosaminyltransferase 16%2C transcript variant X1	Glycos_transf_2	334	377	336	147	130	137	8.768945806	10.36061128	9.063599238	3.734210002	3.537862843	3.831676826
AAEL019610	5574432	2676.039583	2772.091919	2790.572793	2035.766909	1988.598451	2012.978229	2746.234765	2012.447863	0.448294963	1.14E-20	4.42E-19	LOC5574432	NC_035109.1	193688138	193932285	-	4728	protein_coding	GAS2-like protein pickled eggs	CH	2748	2716	2783	2160	1968	1947	36.21078318	37.4622679	37.67861179	27.53946028	26.88085042	27.33093738
AAEL004221	5564353	821.8986203	831.8317061	865.3483004	497.6319111	466.8356121	491.0963834	839.6928756	485.1879689	0.791002467	1.32E-20	5.09E-19	LOC5564353	NC_035109.1	117434369	117447039	-	2905	protein_coding	glycogen [starch] synthase	-	844	815	863	528	462	475	18.1006832	18.29587732	19.0162034	10.95637598	10.27049125	10.85209323
AAEL012578	5576518	540.4665098	612.3914401	540.4666673	274.2630419	251.6062065	295.6917172	564.4415391	273.8536552	1.043434835	1.65E-20	6.35E-19	LOC5576518	NC_035107.1	285243437	285244954	+	1461	protein_coding	probable phosphoserine aminotransferase	Aminotran_5	555	600	539	291	249	286	23.66690266	26.78198744	23.61553041	12.00665176	11.00638016	12.99217497
AAEL000845	5566871	712.8315048	773.6545193	758.0571438	1177.163365	1374.234702	1190.004079	748.181056	1247.134049	-0.737171058	1.71E-20	6.54E-19	LOC5566871	NC_035109.1	363551303	363581993	-	5714	protein_coding	phosphatidylinositol phosphatase PTPRQ%2C transcript variant X5	Y_phosphatase	732	758	756	1249	1360	1151	7.981224049	8.651088147	8.469167349	13.17653875	15.3707143	13.36906796
AAEL006433	5567991	1567.839785	1605.486225	1739.721091	2305.317527	2729.270537	2434.804175	1637.682367	2489.797413	-0.604157657	1.84E-20	7.00E-19	LOC5567991	NC_035108.1	439294877	439417463	-	13226	protein_coding	piezo-type mechanosensitive ion channel component%2C transcript variant X2	-	1610	1573	1735	2446	2701	2355	7.583959675	7.756074497	8.397115287	11.14825966	13.18837975	11.81757688
AAEL005763	5567014	650.5074388	634.8457929	611.6598647	991.4938834	1069.073761	1059.734301	632.3376988	1040.100649	-0.717409844	1.92E-20	7.29E-19	LOC5567014	NC_035108.1	436093372	436115581	+	3732	protein_coding	lysosomal alpha-mannosidase%2C transcript variant X2	-	668	622	610	1052	1058	1025	11.15150504	10.86902323	10.4627863	16.99234222	18.30793706	18.2283884
AAEL010464	5573374	9642.701585	9561.471685	9767.506135	7846.184962	7905.891404	8038.472382	9657.226468	7930.182916	0.284356223	2.01E-20	7.62E-19	LOC5573374	NC_035107.1	204142759	204177843	-	2890	protein_coding	glutamate dehydrogenase%2C mitochondrial%2C transcript variant X3	-	9902	9368	9741	8325	7824	7775	213.4635544	211.3930996	215.7569805	173.6463027	174.8341945	178.5535948
AAEL027717	110677742	319.4108382	287.8239768	321.8734698	103.6733148	132.3711368	103.3887123	309.7027616	113.144388	1.453716747	4.20E-20	1.58E-18	LOC110677742	NC_035109.1	73696391	73697104	+	598	protein_coding	uncharacterized LOC110677742	-	328	282	321	110	131	100	34.17207235	30.75315604	34.36077918	11.08844489	14.14703701	11.09851464
AAEL010327	5573214	276.5630428	303.1337628	295.8027215	533.4463289	601.2276822	604.823967	291.8331757	579.8326594	-0.990173889	4.66E-20	1.75E-18	LOC5573214	NC_035109.1	409181590	409193589	-	1479	protein_coding	homeobox protein six1b%2C transcript variant X1	Homeobox	284	297	295	566	595	585	11.96324022	13.09573996	12.76770963	23.0689272	25.98030048	26.25147652
AAEL009863	5572532	5206.007137	5405.375111	5228.187762	6680.331412	6698.383707	6476.268939	5279.85667	6618.328019	-0.326141344	5.59E-20	2.09E-18	LOC5572532	NC_035108.1	164560718	164620845	-	3417	protein_coding	protein I'm not dead yet%2C transcript variant X5	Na_sulph_symp	5346	5296	5214	7088	6629	6264	97.4726185	101.0752363	97.67540105	125.0425643	125.2848099	121.6670039
AAEL000102	5567769	1386.710468	1377.88074	1334.62177	911.3826856	891.231623	904.6512327	1366.404326	902.4218471	0.598442635	5.77E-20	2.15E-18	LOC5567769	NC_035107.1	197343863	197357454	-	1240	protein_coding	phytanoyl-CoA dioxygenase domain-containing protein 1	PhyH	1424	1350	1331	967	882	875	71.54626415	70.99926468	68.70930021	47.0093158	45.9348474	46.83304667
AAEL028015	5565635	1055.613868	1038.003491	1013.751022	1539.077483	1494.480239	1636.643316	1035.78946	1556.733679	-0.58750022	7.46E-20	2.77E-18	LOC5565635	NC_035107.1	303705113	303757395	-	2266	protein_coding	glutathione-specific gamma-glutamylcyclotransferase 1	ChaC	1084	1017	1011	1633	1479	1583	29.80355252	29.26865833	28.5594872	43.44156081	42.15058888	46.36465716
AAEL004284	5564516	3629.40303	3446.743155	3269.873473	2588.062932	2518.082998	2476.15966	3448.67322	2527.435197	0.448269472	7.82E-20	2.89E-18	LOC5564516	NC_035108.1	276975124	276984756	+	584	protein_coding	ATPase inhibitor%2C mitochondrial	-	3727	3377	3261	2746	2492	2395	397.5989265	377.1029945	357.435025	283.4437122	275.5691324	272.1815695
AAEL024519	5577442	105.1718614	118.3956784	97.2639457	296.8826742	330.4226085	266.7428777	106.9438285	298.0160535	-1.47924218	8.60E-20	3.17E-18	LOC5577442	NC_035107.1	36288222	36657229	+	3610	protein_coding	uncharacterized LOC5577442	-	108	116	97	315	327	258	1.863868253	2.095523593	1.71998115	5.259960627	5.849731448	4.743277655
AAEL004310	5564555	4221.481657	4290.82269	4093.107488	3155.438709	3034.431478	3315.676004	4201.803945	3168.515397	0.40732129	8.70E-20	3.19E-18	LOC5564555	NC_035109.1	50836835	50837286	-	394	protein_coding	NTF2-related export protein	-	4335	4204	4082	3348	3003	3207	685.4748693	695.8381779	663.1868918	512.2339612	492.2145964	540.2176651
AAEL008330	5570423	1957.365198	2038.242843	2007.447622	1361.890363	1057.958627	1305.799436	2001.018554	1241.882809	0.687654762	8.88E-20	3.25E-18	LOC5570423	NC_035108.1	274087206	274104796	+	1419	protein_coding	ubiquinone biosynthesis O-methyltransferase%2C mitochondrial	Methyltransf_11	2010	1997	2002	1445	1047	1263	88.2495134	91.77775645	90.31103776	61.38532973	47.64964443	59.0727241
AAEL012994	5577095	4085.147763	4367.37162	4210.425856	3218.585182	3258.755084	3237.100582	4220.981746	3238.14695	0.382313414	9.64E-20	3.51E-18	LOC5577095	NC_035109.1	297241813	297262818	+	2245	protein_coding	glucose-6-phosphate isomerase	-	4195	4279	4199	3415	3225	3131	116.41643	124.2990212	119.7260582	91.69665726	92.77025527	92.56200762
AAEL010691	5573705	3595.319557	3632.501892	3749.174154	4773.684905	4631.97932	4653.525941	3658.998534	4686.396722	-0.357207926	1.54E-19	5.61E-18	LOC5573705	NC_035108.1	176242019	176262142	+	2109	protein_coding	ribonucleoside-diphosphate reductase subunit M2%2C transcript variant X2	-	3692	3559	3739	5065	4584	4501	109.0645897	110.0507929	113.4848899	144.7711457	140.3664794	141.6440959
AAEL014045	5579205	1046.849546	1162.523084	1031.800001	583.398017	700.2534181	589.3156601	1080.390877	624.3223651	0.791417833	1.83E-19	6.61E-18	LOC5579205	NC_035107.1	220406481	220407837	-	1293	protein_coding	allantoicase	-	1075	1139	1029	619	693	570	51.79747588	57.44694879	50.94200158	28.85833466	34.61227039	29.25784765
None	5572108	1670.090206	1762.666695	1648.473471	989.6089141	1033.707427	1204.478498	1693.743457	1075.931613	0.655468196	2.21E-19	7.96E-18	LOC5572108	NC_035108.1	180600830	180653079	-	2555	protein_coding	uncharacterized LOC5572108%2C transcript variant X3	-	1715	1727	1644	1050	1023	1165	41.81882994	44.0801639	41.18793928	24.77293915	25.8571174	30.26223952
AAEL005991	5567322	3257.406262	3226.282237	3075.345582	2361.866608	2348.324594	2436.871949	3186.344694	2382.354384	0.419696064	2.24E-19	8.04E-18	LOC5567322	NC_035109.1	154667662	154707869	-	2427	protein_coding	putative tricarboxylate transport protein%2C mitochondrial%2C transcript variant X1	Mito_carr	3345	3161	3067	2506	2324	2357	85.86674561	84.93691581	80.89154953	62.24298782	61.83889568	64.45488674
AAEL024184	5573523	7472.071224	7499.753836	7522.413615	9333.425787	9463.020578	8915.208662	7498.079558	9237.218342	-0.301045377	2.26E-19	8.10E-18	LOC5573523	NC_035107.1	50887961	50910903	-	4328	protein_coding	sterol regulatory element-binding protein 1	HLH	7673	7348	7502	9903	9365	8623	110.4527679	110.7193846	110.9555327	137.9299784	139.7384455	132.232186
AAEL019986	5577287	6210.008888	6460.729693	6960.889805	8561.530834	8221.157013	8730.142867	6543.876129	8504.276904	-0.378107209	2.33E-19	8.30E-18	LOC5577287	NC_035108.1	188540513	189110681	-	11940	protein_coding	uncharacterized LOC5577287%2C transcript variant X9	-	6377	6330	6942	9084	8136	8444	33.27443943	34.57332516	37.21683505	45.86188913	44.00499653	46.93641782
AAEL028092	5565688	64.27169305	69.40436321	114.3102042	262.9532257	302.1295411	272.9462005	82.66208683	279.3429891	-1.757148234	2.44E-19	8.68E-18	LOC5565688	NC_035107.1	243565156	243721054	+	5243	protein_coding	fibroblast growth factor receptor homolog 1%2C transcript variant X1	Pkinase_Tyr	66	68	114	279	299	264	0.784264822	0.845806119	1.391823448	3.207771961	3.682872709	3.341874316
AAEL026741	5565460	3963.421072	3944.821527	3894.568712	2949.977049	2952.583676	3131.644096	3934.270437	3011.401607	0.385947992	2.59E-19	9.18E-18	LOC5565460	NC_035109.1	395133944	395135103	+	736	lncRNA	uncharacterized LOC5565460	-	4070	3865	3884	3130	2922	3029	344.5206456	342.4628381	337.800713	256.3572857	256.3880476	273.141382
AAEL004743	5565387	3330.442276	3483.486642	3574.700685	4424.965573	4516.786117	4505.680082	3462.876534	4482.477257	-0.372369255	2.97E-19	1.05E-17	LOC5565387	NC_035108.1	289194273	289251024	+	7431	protein_coding	multidrug resistance-associated protein 1%2C transcript variant X2	ABC_membrane	3420	3413	3565	4695	4470	4358	28.67328835	29.95234259	30.70940683	38.08618535	38.8468349	38.92297327
AAEL009569	5572148	3024.664828	3028.275671	3221.742861	4121.485506	3973.155036	4052.837522	3091.56112	4049.159355	-0.389424373	3.01E-19	1.06E-17	LOC5572148	NC_035109.1	119589987	119600342	+	1041	protein_coding	apolipoprotein D	Lipocalin_2	3106	2967	3213	4373	3932	3920	185.8871545	185.8696942	197.569159	253.2257635	243.9260357	249.9202122
AAEL013778	5578596	5990.900843	6227.000293	5972.20681	4719.963278	4908.847194	4831.354526	6063.369316	4820.054999	0.331148396	3.42E-19	1.20E-17	LOC5578596	NC_035108.1	122570303	122628208	-	4386	protein_coding	F-actin-capping protein subunit alpha%2C transcript variant X1	-	6152	6101	5956	5008	4858	4673	87.38690476	90.7139682	86.92510357	68.82953479	71.52934713	70.7120124
AAEL001401	5570482	1745.073848	1599.362311	1611.372791	2284.582865	2358.429261	2306.602172	1651.936317	2316.538099	-0.487438574	3.73E-19	1.30E-17	LOC5570482	NC_035108.1	48276926	48278502	-	1520	protein_coding	leucine-rich repeat transmembrane neuronal protein 3	-	1792	1567	1607	2424	2334	2231	73.45021559	67.23062925	67.67549545	96.13204231	99.16368149	97.41414559
AAEL023524	5577471	302.8560082	305.1750677	255.6938779	525.9064515	723.494152	628.6033708	287.9083179	626.0013248	-1.119678793	4.06E-19	1.41E-17	LOC5577471	NC_035108.1	312907331	313134735	+	6448	protein_coding	ATP-binding cassette sub-family C member Sur	ABC_membrane	311	299	255	558	716	608	3.004927635	3.024042755	2.53147887	5.216609303	7.171060252	6.258130193
AAEL002309	5574193	103.2242343	109.2098068	100.272109	311.0199444	249.5852731	298.7933786	104.2353834	286.4661987	-1.459257166	4.72E-19	1.64E-17	LOC5574193	NC_035109.1	374160598	374177861	+	1077	protein_coding	peroxiredoxin-6	-	106	107	100	330	247	289	6.131811836	6.479027778	5.943516213	18.47044581	14.81073556	17.80935467
AAEL011395	5580157	3963.421072	4004.019366	3946.710209	5113.921874	4924.004194	5011.250885	3971.383549	5016.392318	-0.337161115	5.13E-19	1.77E-17	LOC5580157	NC_035109.1	201659974	201669502	+	2653	protein_coding	probable glutamine--tRNA ligase%2C transcript variant X3	-	4070	3923	3936	5426	4873	4847	95.57753304	96.43236672	94.96793502	123.2882479	118.6190767	121.2556023
AAEL002273	5574105	70.11457424	88.79675881	91.24761916	278.0329806	357.7052092	217.1162958	83.38631741	284.2848286	-1.770750693	5.88E-19	2.02E-17	LOC5574105	NC_035108.1	30687248	30688244	-	932	protein_coding	serine protease snake	Trypsin	72	87	91	295	354	210	4.812993127	6.087585975	6.250066454	19.08030203	24.52916291	14.9544149
AAEL012245	5576013	512.2259174	496.0370665	461.2517013	233.7362007	219.2712723	258.4717808	489.8382284	237.1597513	1.047127856	5.93E-19	2.03E-17	LOC5576013	NC_035107.1	146979768	147016446	+	1012	protein_coding	protein obstructor-E	CBM_14	526	486	460	248	217	250	32.38201645	31.31825272	29.09621346	14.77237452	13.84760285	16.395533
AAEL019990	5574747	6037.643893	6118.811139	6303.10477	7433.376672	8026.136941	7817.220537	6153.186601	7758.911383	-0.334366194	6.42E-19	2.19E-17	LOC5574747	NC_035107.1	23240802	23402219	-	5862	protein_coding	high mobility group protein DSP1%2C transcript variant X1	HMG_box	6200	5995	6286	7887	7943	7561	65.89379688	66.69375056	68.6416505	81.10454049	87.50525333	85.60506618
None	5563670	461.5876137	479.7066281	460.2489802	237.5061394	233.417806	202.6418761	467.181074	224.5219405	1.055855564	6.49E-19	2.21E-17	LOC5563670	NC_035109.1	388746480	388747638	-	1089	protein_coding	C-type lectin 37Da	Lectin_C	474	470	459	252	231	196	27.11746694	28.14568	26.98012521	13.94928034	13.69870389	11.94522226
AAEL000004	5563659	5915.917201	6299.466614	6118.604089	7751.936494	7452.191859	7682.815211	6111.329302	7628.981188	-0.320190325	6.70E-19	2.27E-17	LOC5563659	NC_035109.1	104479010	104483711	+	2365	protein_coding	GPI mannosyltransferase 3	Glyco_transf_22	6075	6172	6102	8225	7375	7431	160.0345654	170.1909803	165.1582275	209.6447074	201.3846004	208.5365381
AAEL010037	5572750	1931.072232	2036.201538	1824.952383	1320.421037	1375.245169	1223.088467	1930.742051	1306.251557	0.563371559	1.27E-18	4.30E-17	LOC5572750	NC_035108.1	110797271	110799478	+	2130	protein_coding	phosphoglucomutase	PGM_PMM_III	1983	1995	1820	1401	1361	1183	58.00183964	61.08084888	54.69541723	39.64949618	41.26424466	36.86134558
AAEL012863	5576918	1791.816897	1790.22431	1699.612247	1269.526864	1203.465831	1154.851916	1760.551151	1209.281537	0.541277534	1.30E-18	4.38E-17	LOC5576918	NC_035107.1	222130837	222131983	+	1081	protein_coding	uncharacterized LOC5576918	Acetyltransf_1	1840	1754	1695	1347	1191	1117	106.0451441	105.8146166	100.3698242	75.11402652	71.15107163	68.57937495
AAEL025073	110676036	106.1456749	110.2304592	99.26938788	12.25230084	13.13606701	17.57608109	105.215174	14.32148298	2.881810128	1.35E-18	4.53E-17	LOC110676036	NC_035108.1	134514887	134515727	-	774	lncRNA	uncharacterized LOC110676036	-	109	108	99	13	13	17	8.773728571	9.099647359	8.187539137	1.01246853	1.084670352	1.457719637
AAEL012536	5576452	82.77415014	71.44566801	100.272109	224.3113539	269.794607	277.081749	84.83064237	257.0625699	-1.598047794	1.69E-18	5.65E-17	LOC5576452	NC_035108.1	82986584	83031530	-	6039	protein_coding	protein javelin%2C transcript variant X3	-	85	70	100	238	267	268	0.876905015	0.755918158	1.059971347	2.375697107	2.855233364	2.945342525
AAEL000575	5564321	609.6072705	515.4294621	526.4285721	923.6349865	1052.906294	909.8206683	550.4884349	962.1206496	-0.804800054	1.78E-18	5.95E-17	LOC5564321	NC_035109.1	11769620	11771451	-	1832	protein_coding	apyrase	Metallophos	626	505	525	980	1042	880	21.28862056	17.97660502	18.34395554	32.24628943	36.73141235	31.88036215
AAEL010783	5573862	1052.692427	1126.80025	1140.093879	717.2308415	654.7824169	713.3821149	1106.528852	695.1317911	0.670246748	1.89E-18	6.29E-17	LOC5573862	NC_035108.1	304822565	304902467	-	6713	protein_coding	sodium/potassium-transporting ATPase subunit beta-2%2C transcript variant X1	-	1081	1104	1137	761	648	690	10.03246618	10.72492327	10.84183947	6.833562187	6.233812517	6.821792213
AAEL002254	5574108	1151.047594	1078.829587	1103.99592	708.7484794	735.6197524	654.4505489	1111.291033	699.6062602	0.667425261	2.08E-18	6.90E-17	LOC5574108	NC_035108.1	30420446	30423780	-	2803	protein_coding	ovochymase-2	Trypsin	1182	1057	1101	752	728	633	26.271994	24.59198907	25.14336363	16.17237802	16.77272628	14.98810254
AAEL011527	5574929	8470.230094	8339.750762	7901.442187	10507.7617	10097.59366	10028.70509	8237.141014	10211.35348	-0.310046593	2.45E-18	8.08E-17	LOC5574929	NC_035108.1	123189351	123199986	+	1507	protein_coding	eukaryotic translation initiation factor 2 subunit 2%2C transcript variant X1	-	8698	8171	7880	11149	9993	9700	359.5876839	353.5930545	334.7126454	445.9660562	428.2309113	427.1933911
AAEL006879	5568481	8725.369239	8569.397552	8668.52382	10496.45188	10374.46153	10252.02471	8654.430204	10374.31271	-0.261548564	2.49E-18	8.21E-17	LOC5568481	NC_035108.1	24574132	24607275	-	3026	protein_coding	mitochondrial folate transporter/carrier%2C transcript variant X1	Mito_carr	8960	8396	8645	11137	10267	9916	184.4750953	180.9444529	182.8753747	221.8597081	219.1139441	217.4871678
AAEL027699	5565596	33.10966006	17.3510908	15.04081635	118.7530697	142.4758037	135.4392131	21.83385574	132.2226955	-2.592743994	2.53E-18	8.29E-17	LOC5565596	NC_035107.1	288693245	289157325	+	7400	protein_coding	transmembrane protein 132C%2C transcript variant X1	-	34	17	15	126	141	131	0.286250237	0.149816266	0.129753384	1.026403128	1.230503266	1.174912757
AAEL007038	5568675	3372.316258	3493.693166	3216.729256	4313.752381	4564.278051	4311.309303	3360.912893	4396.446578	-0.387478423	4.51E-18	1.47E-16	LOC5568675	NC_035107.1	127900138	127934434	+	2557	protein_coding	prolyl 4-hydroxylase subunit alpha-1	-	3463	3423	3208	4577	4517	4170	84.37628909	87.30074274	80.30873529	107.9019581	114.0813733	108.2359094
AAEL003402	5578088	7988.192396	8008.038732	7991.687085	6320.302265	6707.477907	6523.827746	7995.972737	6517.202639	0.295197618	5.12E-18	1.67E-16	LOC5578088	NC_035109.1	348606782	348658610	+	4042	protein_coding	sphingomyelin phosphodiesterase%2C transcript variant X8	Metallophos	8203	7846	7970	6706	6638	6310	126.4372554	126.5883567	126.2179631	100.0106803	106.0562622	103.6093844
AAEL001493	5570897	215.2127904	192.9033036	199.5414968	392.0736269	463.804212	442.5036887	202.5525303	432.7938425	-1.09413941	6.32E-18	2.05E-16	LOC5570897	NC_035108.1	263974160	264521445	-	12220	protein_coding	laminin subunit alpha-1%2C transcript variant X3	Laminin_G_2	221	189	199	416	459	428	1.126729656	1.008631125	1.042415896	2.052112974	2.425698712	2.324548471
AAEL010524	5573480	2937.995423	2907.838688	2853.744221	3705.849762	3806.428032	3676.50261	2899.859444	3729.593468	-0.362982758	9.08E-18	2.94E-16	LOC5573480	NC_035108.1	26308415	26364840	-	2072	protein_coding	protein eiger	-	3017	2849	2846	3932	3767	3556	90.71606772	89.66944169	87.92336474	114.3939087	117.4089616	113.9037558
AAEL001925	5573007	3053.879234	3065.019158	3550.635379	4304.327534	4513.754717	4469.494033	3223.177923	4429.192095	-0.458490857	1.10E-17	3.55E-16	LOC5573007	NC_035108.1	193912862	194399611	+	11960	protein_coding	DNA N6-methyl adenine demethylase%2C transcript variant X1	-	3136	3003	3541	4567	4467	4323	16.33591751	16.37441979	18.95195001	23.01860356	24.12015814	23.9894394
AAEL027243	110678115	1046.849546	957.3719514	879.3863957	481.6096715	399.1343437	593.4512086	961.202631	491.3984079	0.968719387	1.23E-17	3.96E-16	LOC110678115	NC_035109.1	135907891	135911045	+	1468	transcribed_pseudogene	NADH-ubiquinone oxidoreductase chain 1-like	-	1075	938	877	511	395	574	45.62270866	41.66952504	38.24130399	20.98330947	17.37666458	25.9508675
AAEL001098	5568362	3080.172199	3139.526783	2844.719731	2254.423355	2212.922057	2269.382235	3021.472904	2245.575882	0.428151711	2.05E-17	6.56E-16	LOC5568362	NC_035107.1	299625882	299627035	+	1086	protein_coding	melanization protease 1	Trypsin	3163	3076	2837	2392	2190	2195	181.4546175	184.7133451	167.2201719	132.7732211	130.2295883	134.1438426
AAEL005895	5567168	68.16694718	63.28044881	63.17142865	206.4041449	218.2608056	184.0319079	64.87294155	202.8989528	-1.644995148	2.11E-17	6.75E-16	LOC5567168	NC_035109.1	174932735	175252046	+	6408	protein_coding	beta-amyloid-like protein%2C transcript variant X1	-	70	62	63	219	216	178	0.680572183	0.630973259	0.629328213	2.060159063	2.176840586	1.843586599
AAEL020793	110677143	214.2389768	198.0065656	172.4680274	56.5490808	49.51286795	67.202663	194.9045233	57.75487058	1.756177329	2.34E-17	7.45E-16	LOC110677143	NC_035108.1	445989379	445990732	-	691	protein_coding	mediator of RNA polymerase II transcription subunit 15-like	-	220	194	172	60	49	65	19.83550633	18.3090348	15.93344019	5.234224481	4.579450939	6.243115256
AAEL019900	5579479	3101.596097	3000.718056	2917.918371	3828.37277	4404.624314	4005.278715	3006.744175	4079.425266	-0.43985281	2.53E-17	8.04E-16	LOC5579479	NC_035107.1	45586198	45659152	-	10154	protein_coding	nuclear mitotic apparatus protein 1%2C transcript variant X3	-	3185	2940	2910	4062	4359	3874	19.54208667	18.88217154	18.34488464	24.11470211	27.72331043	25.32144588
AAEL008468	5570648	3564.157524	3475.321423	3428.303406	2778.444837	2652.475069	2604.361663	3489.260784	2678.427189	0.38122343	3.51E-17	1.11E-15	LOC5570648	NC_035107.1	53209221	53239627	+	2222	protein_coding	cystathionine beta-synthase	PALP	3660	3405	3419	2948	2625	2519	102.6208691	99.93435855	98.49500379	79.97653162	76.29228652	75.24023725
AAEL013341	5577717	1277.643353	1380.942697	1427.874832	1857.637304	1977.483318	2052.265939	1362.153627	1962.462187	-0.526594456	3.59E-17	1.13E-15	LOC5577717	NC_035108.1	135655602	135657032	-	845	protein_coding	protein lethal(2)essential for life	-	1312	1353	1424	1971	1957	1985	96.73325096	104.4197996	107.8729202	140.6076846	149.5648345	155.9085188
AAEL010932	110677665	823.8462473	870.6164973	883.39728	524.9639668	548.6834142	475.5880766	859.2866749	516.4118192	0.733989548	3.69E-17	1.16E-15	LOC110677665	NC_035107.1	139514348	139631326	+	5557	protein_coding	uncharacterized LOC110677665%2C transcript variant X1	-	846	853	881	557	543	460	9.484809742	10.01037627	10.148332	6.042183906	6.310369804	5.493934512
AAEL006158	5567559	14847.73491	15158.72945	14655.77145	18231.42365	17220.37338	18622.37486	14887.41193	18024.72396	-0.275901152	4.07E-17	1.28E-15	LOC5567559	NC_035107.1	126085505	126096423	-	1414	protein_coding	histone H3.3	Histone	15247	14852	14616	19344	17042	18012	671.7901755	684.9790654	661.665179	824.6620617	778.3349451	845.4317862
AAEL019555	5578745	8100.180952	8050.906133	8746.736065	10128.88286	10616.97354	10210.66923	8299.274383	10318.84188	-0.314185932	5.41E-17	1.69E-15	LOC5578745	NC_035109.1	65559484	65603356	+	7622	protein_coding	titin homolog%2C transcript variant X1	-	8318	7888	8723	10747	10507	9876	67.9905617	67.49004614	73.25817293	84.99579606	89.0236027	85.99598598
AAEL003026	5576890	740.0982836	841.0175777	897.4353753	1243.137293	1327.753234	1314.070533	826.1837456	1294.98702	-0.648552824	6.25E-17	1.95E-15	LOC5576890	NC_035107.1	129412052	129579141	+	6194	protein_coding	uncharacterized LOC5576890%2C transcript variant X2	RGS	760	824	895	1319	1314	1271	7.644358546	8.675565204	9.249345223	12.83668062	13.69996767	13.61884863
AAEL004988	5565774	7682.414947	7960.068069	7648.756472	6451.307635	6142.627025	6402.862953	7763.746496	6332.265871	0.293892045	7.17E-17	2.23E-15	LOC5565774	NC_035108.1	281806781	281810549	+	1606	protein_coding	phosphoglycerate kinase	-	7889	7799	7628	6845	6079	6193	306.0378009	316.6905811	304.0355018	256.9254068	244.4454627	255.9302273
AAEL001022	5579903	58.42881187	43.88805321	46.12517013	175.3021505	188.9572716	159.2186169	49.4806784	174.4926797	-1.81676458	7.76E-17	2.40E-15	LOC5579903	NC_035109.1	55186893	55198193	+	1445	protein_coding	regucalcin%2C transcript variant X1	-	60	43	46	186	187	154	2.586914415	1.94062837	2.037741732	7.759330285	8.357360525	7.073248516
AAEL009294	5571764	1028.347089	949.2067322	1157.140138	1537.192513	1824.902847	1609.762251	1044.897986	1657.28587	-0.665065672	8.17E-17	2.52E-15	LOC5571764	NC_035108.1	17663738	18065268	+	9362	protein_coding	phosphatidylinositol 4-kinase beta%2C transcript variant X1	PI3_PI4_kinase	1056	930	1154	1631	1806	1557	7.0273881	6.478225769	7.890351072	10.50181747	12.45788987	11.03788892
AAEL029013	5571186	4668.462068	4638.865159	4347.798645	3492.848224	3597.261426	3601.02885	4551.708624	3563.712833	0.353223935	8.34E-17	2.56E-15	LOC5571186	NC_035108.1	126254620	126273449	+	3091	protein_coding	cytochrome c oxidase subunit 6B1%2C transcript variant X3	-	4794	4545	4336	3706	3560	3483	96.62681889	95.89073556	89.79443528	72.27457579	74.37832107	74.78603575
AAEL003115	5577136	35.05728712	39.80544361	40.10884359	146.0851254	156.6223374	142.676423	38.3238581	148.4612953	-1.954558403	8.38E-17	2.57E-15	LOC5577136	NC_035109.1	277380727	277883392	-	5755	protein_coding	leucine-rich repeat neuronal protein 2%2C transcript variant X3	-	36	39	40	155	155	138	0.389722814	0.441937695	0.444911692	1.623549415	1.739329041	1.59147493
AAEL017251	23687671	5937.341099	5830.987162	5949.144225	7254.304583	7060.130783	7150.363343	5905.824162	7154.932903	-0.27684417	1.17E-16	3.57E-15	LOC23687671	NC_035109.1	264135283	264190746	-	3294	protein_coding	protein argonaute-2	Piwi	6097	5713	5933	7697	6987	6916	115.3164483	113.1051544	115.29485	140.8565455	136.981692	139.346939
AAEL025686	110678573	245.4010098	304.1544152	320.8707487	99.90337609	107.1094694	125.1003419	290.1420579	110.7043958	1.391371469	1.21E-16	3.68E-15	LOC110678573	NC_035109.1	117544888	117546637	-	1684	lncRNA	uncharacterized LOC110678573	-	252	298	320	106	106	121	9.32303063	11.54026933	12.16373769	3.794398321	4.064986954	4.768802391
AAEL010777	5573851	13607.09647	13423.62037	12964.18097	11104.3545	11113.11269	11367.58892	13331.6326	11195.0187	0.252080498	1.23E-16	3.74E-15	LOC5573851	NC_035108.1	305309128	305331788	-	955	protein_coding	thioredoxin-2	-	13973	13152	12929	11782	10998	10995	911.5593393	898.1113733	866.6040592	743.6948742	743.7135973	764.1135578
AAEL009473	5571986	1625.294783	1597.321006	1594.326533	2134.7278	2229.089524	2149.451329	1605.647441	2171.089551	-0.435093636	1.50E-16	4.54E-15	LOC5571986	NC_035107.1	56748105	56867294	-	2870	protein_coding	transcription factor SOX-8	HMG_box	1669	1565	1590	2265	2206	2079	36.23039738	35.56102027	35.46291104	47.57353803	49.63853887	48.07714126
AAEL006885	5568471	19747.9646	20077.25336	19948.13336	22746.86775	23904.61055	23332.76459	19924.45044	23328.08097	-0.227480585	1.81E-16	5.47E-15	LOC5568471	NC_035108.1	25622295	25661923	+	3839	protein_coding	14-3-3 protein zeta%2C transcript variant X1	-	20279	19671	19894	24135	23657	22568	329.0993925	334.1566388	331.7135075	378.9730547	397.9577216	390.1584385
AAEL014510	5564563	1389.631909	1402.376398	1570.261226	1976.390374	2133.095188	2101.892521	1454.089844	2070.459361	-0.509607547	1.86E-16	5.60E-15	LOC5564563	NC_035108.1	170180185	170238434	-	7719	protein_coding	protein sprouty%2C transcript variant X1	-	1427	1374	1566	2097	2111	2033	11.51758934	11.60826889	12.98643278	16.3763281	17.66129604	17.48003835
AAEL023265	5575286	2179.394683	2339.335301	2238.073472	2900.025361	3134.467681	2960.018833	2252.267819	2998.170625	-0.412712608	2.45E-16	7.34E-15	LOC5575286	NC_035107.1	147421291	147506140	-	4318	protein_coding	cell division cycle and apoptosis regulator protein 1	SAP	2238	2292	2232	3077	3102	2863	32.29059902	34.61574977	33.08801449	42.95601641	46.39322181	44.00527643
AAEL006876	5568453	1670.090206	1584.052525	1624.408165	2111.165683	2295.780326	2335.551011	1626.183632	2247.499007	-0.466195095	2.46E-16	7.35E-15	LOC5568453	NC_035109.1	369887446	370221387	-	11501	protein_coding	insulin-like growth factor 2 mRNA-binding protein 1%2C transcript variant X3	KH_1	1715	1552	1620	2240	2272	2259	9.290245238	8.800308179	9.016512023	11.74063418	12.75757416	13.03606961
AAEL025664	5575051	2309.885696	2477.123375	2393.495241	3077.21248	3219.346883	3104.763031	2393.501437	3133.774131	-0.388875621	2.47E-16	7.38E-15	LOC5575051	NC_035109.1	192126960	192197916	+	4840	protein_coding	uncharacterized LOC5575051	Pkinase	2372	2427	2387	3265	3186	3003	30.53289474	32.70138767	31.56939161	40.66464313	42.51045837	41.17902067
AAEL008356	5570461	7434.092496	7613.046253	7337.912934	6243.961006	6143.637492	6121.645656	7461.683895	6169.748051	0.274156315	2.68E-16	7.98E-15	LOC5570461	NC_035108.1	42034561	42106932	-	4400	protein_coding	protein spinster%2C transcript variant X2	MFS_1	7634	7459	7318	6625	6080	5921	108.0931409	110.5527877	106.4630451	90.76373256	89.23727106	89.3117148
AAEL000433	5577324	506.3830362	529.7185957	497.3496605	820.9041564	797.2582206	926.3628623	511.1504308	848.1750797	-0.730296589	3.19E-16	9.46E-15	LOC5577324	NC_035109.1	183315591	183465722	-	4605	protein_coding	glypican-4	-	520	519	496	871	789	896	7.03513388	7.349867178	6.894633687	11.40164886	11.06477907	12.91351343
AAEL009169	5571584	3454.116595	3754.98018	3549.632658	4546.546097	4762.329523	4493.273437	3586.243144	4600.716352	-0.359544221	3.29E-16	9.73E-15	LOC5571584	NC_035109.1	168892902	168955202	-	7927	protein_coding	extended synaptotagmin-2%2C transcript variant X9	C2	3547	3679	3540	4824	4713	4346	27.87731791	30.26653449	28.58601116	36.68407581	38.39582111	36.387055
AAEL008793	5571059	1691.514104	1771.852567	1772.810887	1285.549104	1233.779832	1232.393451	1745.392519	1250.574129	0.480493749	3.38E-16	9.96E-15	LOC5571059	NC_035109.1	133381196	133390671	+	1859	protein_coding	UPF0183 protein CG7083	-	1737	1736	1768	1364	1221	1192	58.21288003	60.89927166	60.87823125	44.22971306	42.41618965	42.55620664
AAEL000541	5563673	2100.515787	2095.399378	2002.434016	1525.882697	1532.877973	1508.441313	2066.116393	1522.400661	0.440546881	3.50E-16	1.03E-14	LOC5563673	NC_035109.1	385453443	385488321	-	2803	protein_coding	fasciclin-3%2C transcript variant X1	-	2157	2053	1997	1619	1517	1459	47.94305504	47.76476211	45.60517454	34.81792555	34.95085956	34.54603729
AAEL019740	5565534	681.6694718	689.9610225	846.2965997	1112.131922	1296.428767	1283.05392	739.3090313	1230.538203	-0.734624626	3.79E-16	1.11E-14	LOC5565534	NC_035108.1	115534084	115595192	-	13603	protein_coding	PHD finger protein rhinoceros%2C transcript variant X2	-	700	676	844	1180	1283	1241	3.20598879	3.240811456	3.971612818	5.22909402	6.090982284	6.05484635
AAEL013875	5578831	9528.765402	9819.696742	9138.800011	7751.936494	7949.341472	7530.833804	9495.754052	7744.037257	0.294122673	4.01E-16	1.17E-14	LOC5578831	NC_035108.1	122912511	122951912	-	2180	protein_coding	23 kDa integral membrane protein%2C transcript variant X2	Tetraspannin	9785	9621	9114	8225	7867	7284	279.6423827	287.8097409	267.61576	227.4356574	233.0494244	221.7580974
AAEL000709	5565922	3156.129654	3292.624643	3219.737419	2541.881182	2504.946931	2453.414143	3222.830572	2500.080752	0.366047814	4.27E-16	1.24E-14	LOC5565922	NC_035108.1	458778120	458799351	+	2937	protein_coding	NF-kappa-B inhibitor cactus%2C transcript variant X1	-	3241	3226	3211	2697	2479	2373	68.75016455	71.63119296	69.98347673	55.35490902	54.50896781	53.62407763
AAEL019777	5574387	5522.496535	5283.917476	5436.753748	6566.290766	7124.800651	6634.453669	5414.389253	6775.181695	-0.323281537	4.92E-16	1.43E-14	LOC5574387	NC_035108.1	232100022	232115940	-	2827	protein_coding	heterogeneous nuclear ribonucleoprotein U	-	5671	5177	5422	6967	7051	6417	124.9776909	119.4246904	122.7701707	148.5590602	161.0720864	150.6510886
AAEL007682	5569496	2642.929923	2852.723458	2584.012248	1915.12887	2016.891519	2040.893181	2693.221877	1990.97119	0.436078298	5.16E-16	1.49E-14	LOC5569496	NC_035108.1	250118232	250623778	+	7315	protein_coding	protein bunched%2C class 2/F/G isoform%2C transcript variant X1	-	2714	2795	2577	2032	1996	1974	23.11501451	24.91777439	22.55065928	16.74512965	17.62144767	17.91013508
AAEL006863	5568450	3905.966073	3878.479121	3733.130617	4903.74779	4798.706324	4694.881426	3839.191937	4799.111847	-0.322109327	6.04E-16	1.74E-14	LOC5568450	NC_035109.1	369747843	369777832	+	3464	protein_coding	uncharacterized LOC5568450	-	4011	3800	3723	5203	4749	4541	72.1395512	71.53976032	68.79776154	90.5430425	88.53595256	87.00408859
AAEL003723	110676293	19307.80088	19202.55426	18362.83132	15960.97806	16256.38815	16131.74078	18957.72882	16116.369	0.234305527	6.10E-16	1.76E-14	LOC110676293	NC_035108.1	196081374	196082020	+	573	protein_coding	lysozyme-like	-	19827	18814	18313	16935	16088	15603	2155.763141	2141.254483	2045.804024	1781.598016	1813.187906	1807.255395
AAEL004521	5564989	110.040929	145.9532932	121.3292519	289.3427968	319.3074749	294.6578301	125.7744914	301.1027006	-1.260440216	6.28E-16	1.80E-14	LOC5564989	NC_035108.1	310043957	310153122	-	1687	protein_coding	uncharacterized LOC5564989	-	113	143	121	307	316	285	4.173131004	5.527932386	4.591234158	10.96989408	12.09671303	11.21232869
AAEL025766	110677905	1026.399462	968.5991278	1014.753743	670.1066075	576.9764816	657.5522103	1003.250777	634.8784331	0.659822173	7.32E-16	2.10E-14	LOC110677905	NC_035109.1	198209778	198210148	+	234	lncRNA	uncharacterized LOC110677905	-	1054	949	1012	711	571	636	280.6230955	264.4795654	276.8367934	183.1609489	157.5852731	180.387858
AAEL005386	5566447	371.0229554	347.0218161	393.0666672	114.983131	192.9991383	140.6086487	370.3704795	149.530306	1.3108375	8.55E-16	2.44E-14	LOC5566447	NC_035108.1	257874854	257890146	+	6175	protein_coding	collagen alpha-1(V) chain%2C transcript variant X1	Collagen	381	340	392	122	191	136	3.84402914	3.59073804	4.063574816	1.190973258	1.997522976	1.461732792
AAEL007151	5568854	1086.775901	1073.726325	1072.911566	1509.860457	1633.924642	1483.628022	1077.804597	1542.47104	-0.51704132	9.14E-16	2.60E-14	LOC5568854	NC_035109.1	190908317	191049555	-	6293	protein_coding	cytospin-A%2C transcript variant X3	CH	1116	1052	1070	1602	1617	1435	11.0485458	10.90183929	10.88391649	15.34560169	16.59386934	15.13422592
AAEL027494	5570719	3849.484888	3893.788907	4479.155108	5224.192582	5676.80188	5512.68614	4074.142968	5471.226867	-0.425270325	9.89E-16	2.81E-14	LOC5570719	NC_035108.1	210232589	210307318	-	10718	protein_coding	helicase domino%2C transcript variant X3	SNF2_N	3953	3815	4467	5543	5618	5332	22.97797323	23.21253423	26.67849675	31.17527314	33.85036533	33.01736657
AAEL005918	5567250	1424.689196	1610.589487	1558.228573	2126.245438	2219.995324	2061.570923	1531.169086	2135.937229	-0.480626152	1.00E-15	2.84E-14	LOC5567250	NC_035109.1	138401412	138418395	-	4478	protein_coding	multidrug resistance-associated protein 4	ABC_membrane	1463	1578	1554	2256	2197	1994	20.35442763	22.98077534	22.21396485	30.36925565	31.68409784	29.5533766
AAEL001448	5570702	2147.258836	2092.33742	1843.001363	2814.259255	2948.54181	2700.513165	2027.53254	2821.104743	-0.476488496	1.10E-15	3.09E-14	LOC5570702	NC_035107.1	111749812	111816730	-	3527	protein_coding	lysophosphatidylcholine acyltransferase%2C transcript variant X3	Acyltransferase	2205	2050	1838	2986	2918	2612	38.94949145	37.90444735	33.35793841	51.03445545	53.42877364	49.15115823
AAEL005345	5566384	16.55483003	25.51631	9.024489807	121.5805237	99.02573589	101.3209381	17.03187661	107.3090659	-2.658924704	1.21E-15	3.41E-14	LOC5566384	NC_035108.1	370090899	370171307	+	3961	protein_coding	uncharacterized LOC5566384	-	17	25	9	129	98	98	0.267388507	0.411601486	0.145444339	1.963197577	1.597778641	1.642053401
AAEL022578	5578692	2535.810435	2357.707044	2416.557826	3176.173372	3170.844482	3117.169676	2436.691769	3154.729177	-0.372451582	1.35E-15	3.79E-14	LOC5578692	NC_035107.1	188901545	188918931	+	1414	protein_coding	serine protease easter	Trypsin	2604	2310	2410	3370	3138	3015	114.7334962	106.5379505	109.1005119	143.6678633	143.3173957	141.5154805
AAEL009927	5572603	141.202962	174.5315604	166.4517009	343.0644235	349.6214757	346.3521862	160.7287411	346.3460285	-1.108485886	1.50E-15	4.19E-14	LOC5572603	NC_035107.1	307655561	307659118	-	1543	protein_coding	uncharacterized LOC5572603	-	145	171	166	364	346	335	5.854647253	7.227231263	6.886543847	14.22049123	14.48123331	14.40936772
AAEL002549	5580180	1018.608954	1001.260005	975.6476203	533.4463289	619.4160827	681.3316141	998.5055261	611.3980086	0.709198626	1.55E-15	4.32E-14	LOC5580180	NC_035107.1	226985284	227028066	+	1789	protein_coding	uncharacterized LOC5580180	-	1046	981	973	566	613	659	36.42671446	35.76024078	34.81461964	19.07151668	22.12817065	24.44787506
AAEL026843	110679374	6911.15463	6962.890674	7348.942866	5803.82066	5642.446013	5859.038326	7074.32939	5768.435	0.294381655	1.70E-15	4.74E-14	LOC110679374	NC_035109.1	31459419	31462927	-	3509	protein_coding	uncharacterized LOC110679374	-	7097	6822	7329	6158	5584	5667	126.0056719	126.7856538	133.6966448	105.7877689	102.7678852	107.1854629
AAEL007963	110676862	11858.12737	11057.7481	11507.22723	14574.58309	15079.19446	13413.65153	11474.36757	14355.80969	-0.323236415	1.77E-15	4.91E-14	LOC110676862	NC_035108.1	351854263	352053409	+	6376	protein_coding	collagen alpha-1(IV) chain	Collagen	12177	10834	11476	15464	14923	12974	118.9845727	110.8108511	115.2129737	146.2017847	151.1482797	135.0490796
AAEL019795	5574775	1957.365198	2079.068939	2164.874833	1533.422574	1438.904571	1516.71241	2067.10299	1496.346518	0.465831157	1.77E-15	4.91E-14	LOC5574775	NC_035109.1	329095999	329363222	+	9966	protein_coding	RNA-binding protein fusilli%2C transcript variant X3	-	2010	2037	2159	1627	1424	1467	12.56532807	13.32944029	13.86726818	9.841149095	9.227509149	9.769566072
AAEL019568	5564925	27307.67904	27767.8692	28064.15786	32679.7138	31309.31048	33120.57399	27713.23537	32369.86609	-0.224092993	1.81E-15	5.00E-14	LOC5564925	NC_035108.1	453369647	453398010	+	4383	protein_coding	S-adenosylmethionine synthase%2C transcript variant X2	-	28042	27206	27988	34674	30985	32035	398.5989697	404.7948612	408.7516791	476.8827526	456.5363978	485.0866259
AAEL000328	5575162	5158.290274	5121.633744	5326.454428	6310.877418	6236.600428	6491.777246	5202.126149	6346.418364	-0.286763276	2.19E-15	6.03E-14	LOC5575162	NC_035108.1	368783398	368876030	+	4441	protein_coding	zinc-type alcohol dehydrogenase-like protein C1773.06c%2C transcript variant X2	-	5297	5018	5312	6696	6172	6279	74.31010197	73.68713163	76.56608624	90.88952069	89.75125337	93.83735403
AAEL005728	5566973	5967.529319	5892.226306	5794.725177	7202.467925	6929.780579	7333.361364	5884.826934	7155.203289	-0.281949383	2.36E-15	6.49E-14	LOC5566973	NC_035108.1	437306451	437312948	-	2683	protein_coding	glycine--tRNA ligase%2C transcript variant X3	HGTP_anticodon	6128	5773	5779	7642	6858	7093	142.2973268	140.320994	137.8767942	171.698105	165.0715336	175.458871
AAEL013808	5578659	2293.330866	2440.379889	2431.598642	3022.548369	3104.15368	3265.015535	2388.436466	3130.572528	-0.390229232	2.39E-15	6.54E-14	LOC5578659	NC_035107.1	140402704	140529586	+	4412	protein_coding	protein singed%2C transcript variant X1	-	2355	2391	2425	3207	3072	3158	33.25477894	35.34157011	35.18320463	43.81699576	44.96567173	47.50536566
AAEL007704	5569518	1175.392932	1157.419822	1147.112927	783.2047691	762.9023531	816.7708272	1159.975227	787.6259831	0.558762471	2.54E-15	6.92E-14	LOC5569518	NC_035108.1	470246494	470249175	-	2682	protein_coding	lipoma-preferred partner homolog	LIM	1207	1134	1144	831	755	790	28.03800792	27.57376364	27.30400822	18.67761382	18.17956788	19.54944179
AAEL019776	5574095	2312.807136	2516.928819	2604.06667	3166.748525	3418.408822	3328.082649	2477.934208	3304.413332	-0.415240559	2.57E-15	6.98E-14	LOC5574095	NC_035108.1	31180976	31398656	-	8739	protein_coding	uncharacterized LOC5574095%2C transcript variant X2	PDZ	2375	2466	2597	3360	3383	3219	16.93169872	18.40234212	19.02257764	23.17697111	24.99974831	24.44698357
AAEL003942	5563786	26569.52838	24897.79465	24163.57282	21339.73813	20623.6252	20800.77503	25210.29862	20921.37945	0.269035115	2.59E-15	7.03E-14	LOC5563786	NC_035109.1	25434588	25442191	-	544	protein_coding	60S ribosomal protein L44	-	27284	24394	24098	22642	20410	20119	3124.696195	2924.326685	2835.575762	2508.967454	2422.922277	2454.559332
AAEL024210	5566777	562.864221	471.5414089	621.6870756	917.0375937	897.2944232	1046.293769	552.0309018	953.5419285	-0.787817878	2.63E-15	7.13E-14	LOC5566777	NC_035107.1	46960908	47076025	+	7489	protein_coding	dorsal-ventral patterning protein Sog	VWC	578	462	620	973	888	1012	4.808422994	4.023091522	5.299403814	7.831918348	7.657456056	8.968560152
AAEL013526	5578143	99.32898017	80.63153961	96.26122461	11.30981616	19.19886716	7.237209861	92.0739148	12.5819644	2.871055099	2.66E-15	7.17E-14	LOC5578143	NC_035107.1	144055262	144203986	-	2518	protein_coding	uncharacterized LOC5578143%2C transcript variant X3	Zona_pellucida	102	79	96	12	19	7	2.523731239	2.046035351	2.440476681	0.287279517	0.487296456	0.184505093
AAEL000647	5565454	2211.530529	2082.130896	2040.537418	1545.674875	1574.307107	1563.23733	2111.399614	1561.073104	0.435931922	3.06E-15	8.25E-14	LOC5565454	NC_035109.1	395239027	395241176	-	1959	protein_coding	maltase A1	-	2271	2040	2035	1640	1558	1512	72.22396978	67.91058928	66.49502178	50.46479965	51.36039975	51.22516884
AAEL000753	5566587	2210.556716	2070.90372	1979.371431	1497.608157	1493.469772	1560.135669	2086.943956	1517.071199	0.460474714	3.20E-15	8.58E-14	LOC5566587	NC_035109.1	245534224	245552494	-	2361	protein_coding	transcription factor grauzone	zf-AD	2270	2029	1974	1589	1478	1509	59.90023519	56.04383264	53.51928667	40.57019092	40.42721508	42.41888963
AAEL014064	5579227	4375.344195	4049.948724	4110.153747	3331.683344	3328.477286	3168.864032	4178.482222	3276.341554	0.350858862	4.67E-15	1.25E-13	LOC5579227	NC_035108.1	405938554	405943140	+	724	protein_coding	thioredoxin domain-containing protein 17	-	4493	3968	4099	3535	3294	3065	386.630855	357.4167199	362.4086102	294.3269251	293.8193588	280.9687091
AAEL006822	5568412	284.3535511	383.7653025	334.908844	633.349705	643.6672833	580.010676	334.3425658	619.0092215	-0.889911737	5.11E-15	1.36E-13	LOC5568412	NC_035107.1	83390823	83584247	-	6962	protein_coding	uncharacterized LOC5568412%2C transcript variant X3	-	292	376	334	672	637	561	2.613048616	3.52205062	3.070941921	5.818544973	5.908820423	5.348042941
AAEL011069	5574311	4967.422822	5208.389198	5056.722455	4127.140414	4101.484306	4166.565106	5077.511492	4131.729942	0.297304396	5.94E-15	1.58E-13	LOC5574311	NC_035108.1	278309469	279065747	-	7327	protein_coding	protein gustavus%2C transcript variant X2	SPRY	5101	5103	5043	4379	4059	4030	43.37383165	45.41937401	44.05771119	36.02698303	35.77570805	36.50437339
AAEL004567	5565048	1989.501044	1988.230876	2054.575513	1494.780703	1419.705703	1538.424039	2010.769144	1484.303482	0.437998472	6.11E-15	1.62E-13	LOC5565048	NC_035107.1	144662309	144726653	-	3327	protein_coding	unc-112-related protein	Band_41	2043	1948	2049	1586	1405	1488	38.25729178	38.18369209	39.42287678	28.7362123	27.27212014	29.68357287
AAEL003161	5577407	5124.206801	4963.432622	5209.136061	6285.430331	6129.490958	6175.407786	5098.925161	6196.776359	-0.281353034	6.40E-15	1.69E-13	LOC5577407	NC_035107.1	193030924	193097415	-	2894	protein_coding	adenylosuccinate synthetase	-	5262	4863	5195	6669	6066	5973	113.279409	109.5840912	114.906919	138.9125015	135.3627775	136.9809051
None	novel.801	71.08838777	71.44566801	60.16326538	176.2446352	219.2712723	192.3030049	67.56577372	195.9396375	-1.535255987	8.19E-15	2.16E-13	-	NW_018735296.1	25032	26579	-	1548	-	- && - && -	-	73	70	60	187	217	186	2.937991678	2.948959792	2.481072466	7.281985194	9.052825633	7.974583894
AAEL001328	5570086	198.6579603	269.4522336	228.6204084	91.42101397	76.79546865	87.88040546	232.2435341	85.36562936	1.442389763	8.39E-15	2.21E-13	LOC5570086	NC_035108.1	57204848	57231280	-	1849	protein_coding	uncharacterized LOC5570086%2C transcript variant X2	-	204	264	228	97	76	85	6.873721211	9.311267065	7.893272403	3.162379343	2.65443478	3.0510411
AAEL005539	5566660	750.8102325	797.1295245	683.8557832	1145.118886	1079.178428	1169.326336	743.9318467	1131.207883	-0.604768593	9.23E-15	2.42E-13	LOC5566660	NC_035108.1	337081494	337113830	+	4621	protein_coding	Fanconi anemia group I protein	-	771	781	682	1215	1068	1131	10.39482224	11.0219093	9.447296836	15.84964177	14.92556095	16.24398874
AAEL014246	5563937	276.5630428	353.1457305	299.8136058	145.1426407	127.3188033	132.3375518	309.840793	134.9329986	1.19766382	9.31E-15	2.44E-13	LOC5563937	NC_035108.1	36271954	36281186	-	1728	protein_coding	UDP-glucuronosyltransferase 2B1%2C transcript variant X2	UDPGT	284	346	299	154	126	128	10.23937054	13.05792375	11.0760933	5.372248881	4.708929462	4.916230931
AAEL013656	5578380	3745.286841	3345.698568	3498.493882	4575.763122	4775.46559	4380.57974	3529.82643	4577.269484	-0.374738387	1.03E-14	2.69E-13	LOC5578380	NC_035107.1	42989421	43003927	-	1446	protein_coding	SPARC	-	3846	3278	3489	4855	4726	4237	165.7065382	147.8367559	154.4513937	202.3951413	211.067226	194.4716121
AAEL014913	5565629	5984.084149	5976.940455	5892.991844	5020.615891	4889.648326	4736.236911	5951.338816	4882.167043	0.285439859	1.03E-14	2.69E-13	LOC5565629	NC_035107.1	285251770	285283471	+	2850	protein_coding	pyruvate kinase%2C transcript variant X3	PK	6145	5856	5877	5327	4839	4581	134.3308258	133.9978949	131.9988008	112.6722529	109.6493698	106.6796237
AAEL021301	5564363	3584.607608	3908.07804	3961.751025	2877.405728	2968.751143	3019.984286	3818.145558	2955.380386	0.36957972	1.31E-14	3.40E-13	LOC5564363	NC_035109.1	319938548	320104522	+	3272	protein_coding	protein enhancer of sevenless 2B%2C transcript variant X2	SH2	3681	3829	3951	3053	2938	2921	70.08921242	76.31569065	77.29526487	56.24613057	57.98743176	59.24944756
AAEL008031	5569928	40.90016831	48.99131521	60.16326538	154.5674875	163.6956042	171.6252624	50.01824963	163.2961181	-1.707589074	1.41E-14	3.64E-13	LOC5569928	NC_035107.1	51414150	51608850	+	3355	protein_coding	carbonic anhydrase-related protein 10%2C transcript variant X2	-	42	48	60	164	162	166	0.779929636	0.933018984	1.144769054	2.946662966	3.118299808	3.283837114
AAEL017512	23687932	699.1981153	648.1142741	604.6408171	392.0736269	378.9250098	383.5721227	650.6510688	384.8569198	0.757590042	1.48E-14	3.83E-13	LOC23687932	NC_035109.1	243805110	243881549	-	3441	protein_coding	beta-glucuronidase%2C transcript variant X2	-	718	635	603	416	375	371	12.99985263	12.03457673	11.21738936	7.287654909	7.037881872	7.155751996
AAEL010260	5573072	45.76923596	34.70218161	43.11700686	157.3949416	120.2455364	186.0996821	41.19614147	154.5800534	-1.906146035	1.54E-14	3.96E-13	LOC5573072	NC_035108.1	360010262	360033227	-	2286	protein_coding	uncharacterized LOC5573072%2C transcript variant X3	-	47	34	43	167	119	180	1.280914935	0.969939081	1.204069026	4.403716845	3.361755417	5.225914769
AAEL004229	5564405	601.8167622	584.8338253	653.7741505	327.042184	388.01921	288.4545073	613.4749127	334.5053005	0.874765914	1.67E-14	4.29E-13	LOC5564405	NC_035107.1	105472662	105489052	-	1274	protein_coding	glutathione S-transferase theta-1	GST_C	618	573	652	347	384	279	30.22161749	29.33100619	32.75950439	16.4187159	19.46512399	14.53452418
AAEL017455	23687875	1340.941232	1558.536215	1426.872111	854.8336048	786.143087	1043.192107	1442.116519	894.722933	0.689083918	1.69E-14	4.34E-13	LOC23687875	NC_035107.1	130794887	130815245	-	1692	protein_coding	major latex allergen Hev b 5	-	1377	1527	1423	907	778	1009	50.70283452	58.85460454	53.83487344	32.31365395	29.69440423	39.57827401
AAEL027342	5568197	723.5434536	793.0469149	819.2231303	1136.636524	1141.827363	1185.86853	778.6044996	1154.777472	-0.56881702	1.73E-14	4.43E-13	LOC5568197	NC_035109.1	249771039	249815349	+	2533	protein_coding	receptor expression-enhancing protein 2	TB2_DP1_HVA22	743	777	817	1206	1130	1147	18.27478522	20.00449519	20.64648009	28.70061873	28.80969308	30.05344566
AAEL020614	23687616	3900.123192	3759.06279	3898.579597	3038.570609	3087.986213	3129.576321	3852.588526	3085.377714	0.320626634	1.83E-14	4.66E-13	LOC23687616	NC_035107.1	66189175	66595235	+	5633	protein_coding	protein gone early%2C transcript variant X2	-	4005	3683	3888	3224	3056	3027	44.29568546	42.6386784	44.18202938	34.50121768	35.03555299	35.66471132
AAEL006956	5568538	4931.391722	4940.978269	5174.040823	6043.211769	6056.737357	6138.18785	5015.470271	6079.378992	-0.277507501	2.38E-14	6.05E-13	LOC5568538	NC_035107.1	157351698	157374670	+	5751	protein_coding	transcription elongation factor SPT6%2C transcript variant X1	S1	5064	4841	5160	6412	5994	5937	54.85913896	54.89508762	57.43352725	67.20928689	67.30831972	68.51564093
AAEL022718	5571100	297.013127	309.2576773	277.7537418	518.366574	500.1810129	548.9940623	294.6748487	522.5138831	-0.826256087	2.65E-14	6.74E-13	LOC5571100	NC_035109.1	260001632	260401056	-	2608	protein_coding	uncharacterized LOC5571100%2C transcript variant X3	-	305	303	277	550	495	531	7.286029239	7.57664273	6.798785462	12.71259595	12.25724847	13.51303736
AAEL000874	5567237	1267.905218	1258.464409	1349.662587	917.9800784	895.2734898	769.2120195	1292.010738	860.8218626	0.58494339	2.68E-14	6.79E-13	LOC5567237	NC_035109.1	332306079	332414084	-	7490	protein_coding	uncharacterized LOC5567237%2C transcript variant X1	NB-ARC	1302	1233	1346	974	886	744	10.82998422	10.73551854	11.50329871	7.838920871	7.639189478	6.592606605
AAEL002867	5576349	1852.193336	1975.983047	1922.216329	2564.500815	2535.260932	2433.770288	1916.797571	2511.177345	-0.390088894	2.76E-14	6.97E-13	LOC5576349	NC_035107.1	256052212	256053979	-	1768	protein_coding	phenylalanine--tRNA ligase alpha subunit	tRNA-synt_2d	1902	1936	1917	2721	2509	2354	67.0234701	71.41095809	69.40631825	92.77381642	91.64605575	88.36702645
AAEL013605	5578287	621.2930328	640.9697073	562.5265313	357.2016938	364.7784761	349.4538476	608.2630905	357.1446725	0.768061802	2.93E-14	7.38E-13	LOC5578287	NC_035108.1	173309996	173354725	-	1295	protein_coding	uncharacterized LOC5578287	-	638	628	561	379	361	338	30.69372288	31.62508073	27.73015186	17.64203108	18.00249966	17.32259594
AAEL006476	5568035	1936.915113	1959.652608	1944.276193	1455.196346	1384.339369	1505.339651	1946.947972	1448.291789	0.426913208	3.85E-14	9.67E-13	LOC5568035	NC_035108.1	236530881	236533466	+	2486	protein_coding	zinc finger protein Noc	-	1989	1920	1939	1544	1370	1456	49.84622991	50.36651153	49.92704239	37.43909249	35.58892098	38.87105196
AAEL019895	5576163	3543.70744	3404.896407	3396.216331	4190.286888	4279.326444	4333.020933	3448.273392	4267.544755	-0.307261331	4.78E-14	1.20E-12	LOC5576163	NC_035108.1	111396950	111525967	-	5664	protein_coding	UDP-N-acetylglucosamine--peptide N-acetylglucosaminyltransferase 110 kDa subunit%2C transcript variant X4	TPR_1	3639	3336	3387	4446	4235	4191	40.02740803	38.41002279	38.27816472	47.31788834	48.28648008	49.10892863
AAEL026751	5570924	7753.503335	8181.54964	8020.765996	6642.632025	6379.076232	6787.468963	7985.27299	6603.059073	0.274143348	5.22E-14	1.30E-12	LOC5570924	NC_035108.1	261657783	261676854	-	3104	protein_coding	protein ref(2)P	ZZ	7962	8016	7999	7048	6313	6565	159.8082214	168.4138342	164.9579076	136.8747453	131.343763	140.3715389
AAEL001046	5579888	704.067183	681.7958033	857.3265317	337.4095155	444.6053448	438.3681402	747.7298393	406.7943335	0.879744165	5.33E-14	1.33E-12	LOC5579888	NC_035109.1	55680111	55880283	+	7911	protein_coding	mucin-6%2C transcript variant X1	Y_phosphatase	723	668	855	358	440	424	5.69384408	5.506642033	6.918212302	2.727914684	3.591837414	3.557136373
AAEL000182	5570020	1762.602491	1659.580803	1535.165988	1143.233917	1213.570498	1149.682481	1652.449761	1168.828965	0.499858708	5.70E-14	1.42E-12	LOC5570020	NC_035109.1	213029278	213029697	-	338	protein_coding	cytochrome b-c1 complex subunit 9	-	1810	1626	1531	1213	1201	1112	333.6264944	313.7224576	289.9463497	216.3332336	229.4677647	218.3504696
AAEL003234	5577630	7350.344533	7332.366843	7112.300689	6170.4472	6056.737357	6066.849638	7265.004022	6098.011398	0.252550343	5.72E-14	1.42E-12	LOC5577630	NC_035108.1	367519480	367520103	-	554	protein_coding	cytochrome c oxidase subunit 6A2%2C mitochondrial	-	7548	7184	7093	6547	5994	5868	848.8301249	845.6649414	819.5573513	712.379999	698.7186764	702.9855269
AAEL018059	5579816	267.7987211	244.956576	287.7809527	446.7377384	724.5046187	547.9601752	266.8454166	573.0675108	-1.101717944	5.99E-14	1.48E-12	LOC5579816	NC_035107.1	8846508	8896540	-	7026	protein_coding	rho-associated protein kinase 1	Pkinase	275	240	287	474	717	530	2.438502504	2.227639262	2.614766465	4.066767438	6.590318262	5.006494778
None	novel.658	1185.131067	1160.481779	1299.526532	770.9524683	691.1592179	875.7023932	1215.04646	779.2713598	0.641224722	6.23E-14	1.54E-12	-	NC_035109.1	64744495	64973617	-	723	-	- && - && -	-	1217	1137	1296	818	684	847	104.8699204	102.5566757	114.7429099	68.20153475	61.09605695	77.75192612
AAEL010623	5573635	549.2308315	523.5946813	511.3877557	298.7676436	322.338875	284.3189588	528.0710895	301.8084925	0.807143417	6.33E-14	1.56E-12	LOC5573635	NC_035107.1	264259372	264344280	-	2097	protein_coding	uncharacterized LOC5573635%2C transcript variant X1	-	564	513	510	317	319	275	16.75634644	15.95367359	15.56793109	9.112551025	9.82398364	8.703627721
AAEL025769	5565060	2867.880849	2890.487597	2872.795922	2220.493906	2313.968726	2263.178912	2877.054789	2265.880515	0.344682174	8.19E-14	2.01E-12	LOC5565060	NC_035107.1	144639389	144651482	-	1093	protein_coding	ADP-ribosylation factor 2	Arf	2945	2832	2865	2356	2290	2189	167.8664069	168.9720428	167.7890517	129.9374279	135.3040195	132.9204011
AAEL002525	5574983	1862.905285	1797.368877	1741.726533	2409.933327	2344.282727	2315.907156	1800.666898	2356.707737	-0.388315212	8.29E-14	2.03E-12	LOC5574983	NC_035107.1	90134612	90164372	+	3011	protein_coding	Y+L amino acid transporter 2	-	1913	1761	1737	2557	2320	2240	39.58246824	38.14085005	36.9273564	51.19164835	49.7591104	49.3745677
AAEL012099	5575831	2886.383306	3219.13767	2962.038099	2225.20633	2227.068591	2404.821448	3022.519692	2285.69879	0.403219772	8.40E-14	2.05E-12	LOC5575831	NC_035107.1	300282	372824	-	4566	protein_coding	aminopeptidase N%2C transcript variant X2	-	2964	3154	2954	2361	2204	2326	40.44277522	45.04717383	41.41271836	31.17017362	31.1724589	33.80958552
AAEL021323	5576547	2861.064154	2826.186496	3182.636739	3723.756971	3985.280636	3822.280694	2956.62913	3843.772767	-0.378445417	1.05E-13	2.56E-12	LOC5576547	NC_035108.1	121865883	121927483	-	11056	protein_coding	nucleosome-remodeling factor subunit NURF301	Bromodomain	2938	2769	3174	3951	3944	3697	16.55588568	16.3330275	18.37672208	21.54210513	23.03744197	22.19307414
AAEL002850	5576239	1308.805386	1234.989404	1281.477553	854.8336048	946.8072911	860.1940864	1275.090781	887.2783275	0.523549229	1.17E-13	2.83E-12	LOC5576239	NC_035109.1	233683279	233767781	-	6678	protein_coding	protein patched	-	1344	1210	1278	907	937	832	12.53867112	11.81627863	12.25021171	8.187286984	9.061259209	8.268808898
AAEL001626	5571498	236.6366881	192.9033036	205.5578234	76.34125909	92.96293574	69.27043724	211.6992717	79.52487736	1.413010841	1.19E-13	2.87E-12	LOC5571498	NC_035107.1	138613084	138661419	-	2225	protein_coding	zinc transporter ZIP1	-	243	189	205	81	92	67	6.804166239	5.539538134	5.897704392	2.194492722	2.670257786	1.998530731
AAEL020615	5577905	2117.070617	2105.605902	2302.247622	2728.493149	2996.033744	2878.341751	2174.974713	2867.622881	-0.39859558	1.19E-13	2.87E-12	LOC5577905	NC_035108.1	461695604	462098193	-	6793	protein_coding	zinc finger protein ush	-	2174	2063	2296	2895	2965	2784	19.93868823	19.80520677	21.63562394	25.69011775	28.18762344	27.20029785
AAEL010665	5573682	1627.24241	1678.973198	1618.391839	2113.050653	2135.116122	2221.823427	1641.535816	2156.663401	-0.393609656	1.39E-13	3.35E-12	LOC5573682	NC_035108.1	135934335	135953824	+	3719	protein_coding	RNA-binding protein 45	RRM_1	1671	1645	1614	2242	2113	2149	27.9929668	28.84572717	27.78027286	36.34030528	36.69177289	38.35096361
AAEL023943	110674147	522.9378662	466.4381469	545.4802728	774.722407	923.5665572	807.4658431	511.618762	835.2516024	-0.706453632	1.46E-13	3.51E-12	LOC110674147	NC_035107.1	279401577	279404428	-	2852	protein_coding	uncharacterized LOC110674147	-	537	457	544	822	914	781	11.73068632	10.44981126	12.20979953	17.37406483	20.69626862	18.17471277
None	novel.763	177.2340627	198.0065656	208.5659867	81.99616717	64.66986834	68.23655012	194.602205	71.63419521	1.439154802	1.49E-13	3.58E-12	-	NC_035109.1	385450835	385451966	-	1051	-	- && - && -	-	182	194	208	87	64	66	10.7886556	12.03762421	12.66834185	4.989944071	3.932535356	4.167803768
AAEL004902	5565652	7555.819188	7935.572411	7668.810894	6504.086777	6321.47963	6561.047683	7720.067498	6462.204697	0.256498494	1.56E-13	3.73E-12	LOC5565652	NC_035108.1	72393327	72410117	+	2326	protein_coding	ras-related protein Rab-2A	Ras	7759	7775	7648	6901	6256	6346	207.8235212	217.9879338	210.473452	178.8469171	173.6930365	181.0741273
AAEL006415	5567972	6044.460588	6228.020946	6146.68028	7554.014711	7115.706451	7433.648415	6139.720604	7367.789859	-0.263228347	1.57E-13	3.76E-12	LOC5567972	NC_035108.1	414370063	414387927	+	3845	protein_coding	leucine--tRNA ligase%2C cytoplasmic	-	6207	6102	6130	8015	7042	7190	100.5736146	103.4945848	102.0524148	125.656895	118.2755713	124.1076607
AAEL001134	5568558	3420.033121	3419.185541	3419.278916	2769.01999	2711.082137	2777.020813	3419.499193	2752.374313	0.313081806	1.85E-13	4.41E-12	LOC5568558	NC_035109.1	1643889	1652068	-	1894	protein_coding	probable methylmalonate-semialdehyde dehydrogenase [acylating]%2C mitochondrial	Aldedh	3512	3350	3410	2938	2683	2686	115.5242586	115.3470787	115.248043	93.50847153	91.48208959	94.12220158
AAEL017071	23687491	2024.558331	1953.528694	1995.414968	1566.409538	1425.768504	1471.221376	1991.167331	1487.799806	0.420006594	2.00E-13	4.77E-12	LOC23687491	NC_035108.1	182931145	182936690	-	1871	protein_coding	esterase B1	COesterase	2079	1914	1990	1662	1411	1423	69.22761333	66.71291439	68.08296234	53.54715154	48.70220274	50.47742079
AAEL013359	5577723	61387.25737	60579.80256	59715.04905	68663.77888	67354.67834	69895.93895	60560.703	68638.13206	-0.180614808	2.21E-13	5.24E-12	LOC5577723	NC_035108.1	240484565	240519237	-	2928	protein_coding	eukaryotic initiation factor 4A%2C transcript variant X1	DEAD	63038	59354	59553	72854	66657	67605	1341.312621	1321.967224	1301.942268	1499.897117	1470.178507	1532.405804
AAEL006362	5567930	1667.168765	1589.155787	1634.435376	2324.167221	2082.571854	2144.281893	1630.25331	2183.673656	-0.421988884	2.24E-13	5.30E-12	LOC5567930	NC_035107.1	101377459	101442346	-	3906	protein_coding	calcium-binding mitochondrial carrier protein Aralar1%2C transcript variant X1	Mito_carr	1712	1557	1630	2466	2061	2074	27.30676035	25.99549797	26.7124991	38.05747534	34.0754132	35.24054015
AAEL017290	23687710	5175.818918	4896.069564	5058.727897	4145.990108	4115.63084	4178.971751	5043.538793	4146.864233	0.282552128	2.53E-13	5.98E-12	LOC23687710	NC_035108.1	248892675	248893188	+	455	protein_coding	translation machinery-associated protein 7 homolog	-	5315	4797	5045	4399	4073	4042	727.7639346	687.5433555	709.7557653	582.8029034	578.0939062	589.5911499
AAEL022105	5575651	928.0442951	853.2654065	1008.737416	1270.469349	1442.946437	1401.950939	930.015706	1371.788908	-0.56008695	2.90E-13	6.83E-12	LOC5575651	NC_035107.1	285865635	285929035	-	14837	protein_coding	ubiquitin carboxyl-terminal hydrolase 34	UCH	953	836	1006	1348	1428	1356	4.001708607	3.674531276	4.340212957	5.476750252	6.215520293	6.065681972
AAEL021748	5569121	2859.116527	2970.098484	3251.824494	3742.606665	4137.861107	3997.007618	3027.013169	3959.158463	-0.38715507	3.02E-13	7.10E-12	LOC5569121	NC_035108.1	233130928	233220578	+	8436	protein_coding	mucin-17%2C transcript variant X6	-	2936	2910	3243	3971	4095	3866	21.68293848	22.4956313	24.60761553	28.37543038	31.34820752	30.4152452
AAEL020696	5565621	1576.604107	1522.813381	1555.22041	2092.31599	2134.105655	1956.114437	1551.545966	2060.845361	-0.409660444	3.40E-13	7.97E-12	LOC5565621	NC_035108.1	108618783	108722968	+	3836	protein_coding	zinc transporter 1%2C transcript variant X2	-	1619	1492	1551	2220	2112	1892	26.29462053	25.36483212	25.88167351	34.88618804	35.55581954	32.73471597
AAEL001627	5571496	1304.910132	1318.682901	1126.055784	896.3029308	804.3314875	804.3641817	1249.882939	834.9995333	0.581265066	3.44E-13	8.06E-12	LOC5571496	NC_035107.1	138809374	138812076	+	2703	protein_coding	UDP-N-acetylhexosamine pyrophosphorylase	-	1340	1292	1123	951	796	778	30.88569726	31.17153833	26.59456344	21.20867869	19.01789302	19.10291286
AAEL005195	5566105	157.757792	166.3663412	148.4027213	51.8366574	60.62800157	38.25382355	157.5089515	50.23949417	1.646769711	3.56E-13	8.31E-12	LOC5566105	NC_035108.1	140743	180705	+	1730	protein_coding	homeobox protein Hox-A1%2C transcript variant X1	Homeobox	162	163	148	55	60	37	5.834015369	6.144453598	5.476142834	1.91644221	2.239755054	1.419455116
AAEL014212	5563890	3258.380075	3346.71922	3532.586399	4172.379679	4378.35218	4139.684041	3379.228565	4230.138633	-0.32405978	3.79E-13	8.83E-12	LOC5563890	NC_035109.1	293189561	293215801	+	4002	protein_coding	sister chromatid cohesion protein PDS5 homolog B-B%2C transcript variant X1	-	3346	3279	3523	4427	4333	4004	52.08917869	53.43257449	56.35010296	66.68245477	69.92089564	66.40228555
AAEL011414	5574783	2890.27856	2739.431042	2711.357827	2165.829795	2160.377789	2207.349008	2780.35581	2177.852197	0.352598649	3.84E-13	8.92E-12	LOC5574783	NC_035109.1	328846516	328861950	-	1722	protein_coding	high mobility group protein D%2C transcript variant X1	HMG_box	2968	2684	2704	2298	2138	2135	107.3814853	101.6461964	100.5154208	80.44443738	80.1807163	82.28691406
AAEL001194	5568814	26775.00304	26153.1971	28512.37419	22346.31176	23659.06715	21916.33923	27146.85811	22640.57271	0.261882799	3.90E-13	9.04E-12	LOC5568814	NC_035108.1	307544012	307601765	-	9732	protein_coding	fatty acid synthase	Acyl_transf_1	27495	25624	28435	23710	23414	21198	176.0152437	171.7064435	187.0295752	146.8617149	155.3706175	144.5635588
AAEL008028	5569932	1404.239112	1373.798131	1349.662587	959.4494043	1043.812094	910.8545554	1375.899943	971.3720178	0.502264318	3.96E-13	9.15E-12	LOC5569932	NC_035107.1	51981488	52146987	-	4096	protein_coding	uncharacterized LOC5569932%2C transcript variant X3	MFS_1	1442	1346	1346	1018	1033	881	21.93329955	21.43023234	21.03508479	14.98190267	16.28679956	14.2751935
AAEL010473	5573375	990.3683611	956.351299	939.549661	682.3589084	627.4998162	637.9083549	962.0897737	649.2556932	0.566878089	4.23E-13	9.76E-12	LOC5573375	NC_035107.1	204118280	204133099	+	1871	protein_coding	uncharacterized LOC5573375%2C transcript variant X1	Epimerase	1017	937	937	724	621	617	33.86459007	32.65935255	32.05715363	23.32619598	21.43449178	21.88655561
AAEL000703	5565921	818.9771797	915.525203	818.2204092	538.1587523	557.7776144	565.5362563	850.9075973	553.8242077	0.61967432	4.42E-13	1.02E-11	LOC5565921	NC_035108.1	458822549	458845356	-	3519	protein_coding	glycogen phosphorylase	-	841	897	816	571	552	547	14.88933792	16.62321201	14.84328571	9.781286566	10.13013397	10.31654087
AAEL009070	5571437	10859.9685	10845.4524	12033.6558	13268.29933	14645.70425	13936.79842	11246.3589	13950.26733	-0.310759949	4.83E-13	1.11E-11	LOC5571437	NC_035107.1	292343808	292407949	+	6949	protein_coding	la-related protein 1%2C transcript variant X2	-	11152	10626	12001	14078	14494	13480	99.98367751	99.72160676	110.5488627	122.1230917	134.6980546	128.7459641
AAEL007234	5568927	1342.888859	1453.409018	1493.051703	1887.796814	2009.818252	1894.081209	1429.783193	1930.565425	-0.433376955	5.87E-13	1.35E-11	LOC5568927	NC_035108.1	422386426	422450742	-	9362	protein_coding	nipped-B protein	-	1379	1424	1489	2003	1989	1832	9.176863816	9.919347844	10.1808776	12.89708179	13.72023419	12.98741972
AAEL011345	5574712	949.4681928	903.2773741	996.7047632	624.8673429	641.6463499	653.4166618	949.8167767	639.9767849	0.570064277	6.01E-13	1.37E-11	LOC5574712	NC_035108.1	93043300	93053946	-	1611	protein_coding	dnaJ homolog subfamily C member 22	DnaJ	975	885	994	663	635	632	37.70576294	35.82527211	39.4957167	24.8083071	25.45502705	26.03679845
AAEL010677	5573679	237.6105016	200.0478704	239.6503404	470.2998554	385.9982766	432.1648174	225.7695708	429.4876498	-0.927837042	6.61E-13	1.51E-11	LOC5573679	NC_035108.1	136017452	136018465	-	956	protein_coding	farnesol dehydrogenase-like	adh_short	244	196	239	499	382	418	15.90122532	13.37026289	16.0029174	31.46456955	25.80482087	29.019133
AAEL018182	5572229	4412.349109	4382.681406	4327.744223	5260.949484	5404.98634	5154.961196	4374.258246	5273.63234	-0.269768065	7.11E-13	1.62E-11	LOC5572229	NC_035109.1	22124115	22153256	+	3986	protein_coding	uncharacterized LOC5572229	-	4531	4294	4316	5582	5349	4986	70.81991893	70.25326508	69.31118065	84.41734307	86.6623939	83.01967391
AAEL018320	5564557	913.4370922	985.9502186	848.3020419	1255.389594	1399.49637	1323.375518	915.8964509	1326.08716	-0.533758897	7.43E-13	1.69E-11	LOC5564557	NC_035108.1	387705092	388192135	+	9186	protein_coding	uncharacterized LOC5564557%2C transcript variant X1	-	938	966	846	1332	1385	1280	6.361727387	6.857920604	5.895261539	8.740915566	9.736855173	9.248037284
AAEL000185	5570050	12125.92609	12354.9973	12552.0626	14516.14904	13949.49269	14642.94332	12344.32866	14369.52835	-0.219207317	7.49E-13	1.70E-11	LOC5570050	NC_035109.1	215990942	216027284	-	3890	protein_coding	eukaryotic translation initiation factor 5%2C transcript variant X2	-	12452	12105	12518	15402	13805	14163	199.4289341	202.9350019	205.9892237	238.6748504	229.1828879	241.641597
AAEL019783	5579176	4379.239449	4419.424893	4825.093884	5482.433384	5817.25675	5637.786482	4541.252742	5645.825539	-0.314014609	8.00E-13	1.81E-11	LOC5579176	NC_035109.1	84718668	84761138	+	9530	protein_coding	nucleoprotein TPR%2C transcript variant X1	-	4497	4330	4812	5817	5757	5453	29.39873506	29.63034876	32.3215272	36.79470324	39.01204413	37.97594943
AAEL009345	5571854	6048.355842	6280.074218	6033.372797	7313.681117	7205.637986	7203.091586	6120.600952	7240.803563	-0.24261737	9.08E-13	2.05E-11	LOC5571854	NC_035108.1	404851165	404853123	-	1391	protein_coding	protein l(2)37Cc	-	6211	6153	6017	7760	7131	6967	278.1845824	288.4705965	276.8930382	336.2898292	331.0691276	332.4181467
AAEL023096	5574869	533.649815	561.3588201	507.3768714	832.2139725	849.8024886	774.3814552	534.1285022	818.7993054	-0.616745646	9.99E-13	2.25E-11	LOC5574869	NC_035109.1	142644400	142650036	+	4400	protein_coding	Fanconi anemia group D2 protein homolog	-	548	550	506	883	841	749	7.759371395	8.151767426	7.361342006	12.09726428	12.34351068	11.29783388
AAEL019685	5577645	1464.615551	1592.217744	1755.764628	2134.7278	2363.481594	2180.467943	1604.199308	2226.225779	-0.472803221	1.04E-12	2.33E-11	LOC5577645	NC_035107.1	291249131	291419804	+	6744	protein_coding	rho GTPase-activating protein 7%2C transcript variant X3	RhoGAP	1504	1560	1751	2265	2339	2109	13.89405239	15.08512122	16.61987448	20.24555963	22.397938	20.75511106
AAEL008849	5571153	7511.997579	7458.92774	7238.643546	8817.886667	8600.082022	8632.957477	7403.189622	8683.642056	-0.230217123	1.16E-12	2.59E-11	LOC5571153	NC_035108.1	241374467	241391778	-	1852	protein_coding	selenide%2C water dikinase	-	7714	7308	7219	9356	8511	8350	259.4999686	257.3352758	249.5141701	304.5288007	296.780243	299.2344124
AAEL013936	5578955	4362.684619	4226.521589	4284.627216	5240.214821	5063.448598	5180.808374	4291.277808	5161.490597	-0.266388685	1.28E-12	2.86E-11	LOC5578955	NC_035108.1	305830219	305919833	+	7000	protein_coding	serine protease inhibitor 28Dc%2C transcript variant X7	Serpin	4480	4141	4273	5560	5011	5011	39.87297418	38.57882161	39.07455204	47.88019307	46.22977085	47.51080688
AAEL006013	5567362	1973.920028	1868.814545	2160.863948	2581.465539	2780.804339	2619.86997	2001.199507	2660.713282	-0.410743611	1.42E-12	3.16E-11	LOC5567362	NC_035109.1	315152265	315181041	-	8052	protein_coding	probable histone-lysine N-methyltransferase CG1716	SET	2027	1831	2155	2739	2752	2534	15.6837041	14.82949444	17.13178689	20.50536043	22.07191634	20.88665473
AAEL013063	5577184	1097.48785	1164.564389	1164.159185	768.1250143	756.8395529	849.8552151	1142.070474	791.6065941	0.529171358	1.44E-12	3.21E-11	LOC5577184	NC_035108.1	335552556	335647457	-	4513	protein_coding	WD repeat domain phosphoinositide-interacting protein 2%2C transcript variant X1	-	1127	1141	1161	815	749	822	15.55812441	16.487776	16.46743816	10.88607737	10.71795334	12.08850313
AAEL019781	5567079	1370.155638	1332.972035	1429.880274	1862.349728	1820.86098	1793.794158	1377.669316	1825.668289	-0.406340309	1.67E-12	3.70E-11	LOC5567079	NC_035107.1	201639971	201666309	+	2784	protein_coding	uncharacterized LOC5567079%2C transcript variant X1	Trypsin	1407	1306	1426	1976	1802	1735	31.48643738	30.59255247	32.78758652	42.78552355	41.80044774	41.36150107
AAEL017116	23687536	19330.19859	18713.66176	19302.38098	21642.27571	22572.81545	21723.00234	19115.41378	21979.3645	-0.201354335	1.71E-12	3.78E-11	LOC23687536	NC_035109.1	88918306	88944340	+	5098	protein_coding	hrp65 protein%2C transcript variant X5	RRM_1	19850	18335	19250	22963	22339	21011	242.5824274	234.5432024	241.7074618	271.5238207	282.9823019	273.5350195
AAEL005787	5567041	523.9116797	490.9338045	549.4911572	826.5590644	895.2734898	742.3309543	521.4455471	821.3878362	-0.655645853	2.14E-12	4.72E-11	LOC5567041	NC_035107.1	121972757	121989032	+	1735	protein_coding	serine protease easter	Trypsin	538	481	548	877	886	718	19.31885817	18.07953951	20.21809507	30.47047719	32.97840299	27.46572128
AAEL008216	5570276	4031.588019	3887.664992	3916.628576	3188.425673	3302.205152	3167.830145	3945.293862	3219.48699	0.293424407	2.20E-12	4.85E-11	LOC5570276	NC_035108.1	5912359	5921187	-	3231	protein_coding	cytoplasmic aconitate hydratase	Aconitase	4140	3809	3906	3383	3268	3064	79.82924844	76.88042619	77.3845811	63.11668504	65.31914146	62.93871131
AAEL013729	5578523	784.8937061	816.5219201	839.2775521	1094.224714	1354.025368	1194.139627	813.5643928	1214.129903	-0.577179707	2.21E-12	4.86E-11	LOC5578523	NC_035109.1	254284853	254471656	-	10036	protein_coding	serine/threonine-protein kinase Genghis Khan%2C transcript variant X2	CNH	806	800	837	1161	1340	1155	5.003490121	5.198416852	5.338557938	6.973498446	8.622625492	7.638135791
AAEL006776	5568396	1555.180209	1549.350343	1449.934696	1956.598196	2004.765918	2011.944341	1518.155083	1991.102819	-0.3910415	2.25E-12	4.95E-11	LOC5568396	NC_035109.1	240380382	240742749	-	6685	protein_coding	rab11 family-interacting protein 4B%2C transcript variant X12	-	1597	1518	1446	2076	1984	1946	14.88340028	14.80853607	13.84605449	18.71996701	19.16618316	19.32001538
AAEL022689	5578851	2002.16062	2068.862415	2268.155105	2594.660324	3056.661746	3036.52648	2113.05938	2895.949517	-0.45432569	2.34E-12	5.12E-11	LOC5578851	NC_035108.1	197321610	197382566	-	8145	protein_coding	nuclear receptor coactivator 6%2C transcript variant X5	UCH	2056	2027	2262	2753	3025	2937	15.7264493	16.22947337	17.77708983	20.37484268	23.98444472	23.93199488
AAEL007969	5569884	1434.427331	1396.252483	1416.8449	1078.202474	1017.53996	906.7190069	1415.841571	1000.82048	0.499594818	2.48E-12	5.42E-11	LOC5569884	NC_035108.1	432058161	432059561	+	1209	protein_coding	serine protease snake	Trypsin	1473	1368	1413	1144	1007	877	75.90582475	73.79068876	74.81264613	57.03991438	53.78962885	48.14368578
AAEL027408	5573556	6644.329723	6578.104719	6394.352389	5489.973261	5212.997668	5608.837643	6538.928944	5437.269524	0.266203383	2.95E-12	6.42E-11	LOC5573556	NC_035108.1	218507954	218601735	-	2819	protein_coding	TRPL translocation defect protein 14%2C transcript variant X3	-	6823	6445	6377	5825	5159	5425	150.7922262	149.0972432	144.8039791	124.5604003	118.1859444	127.7234703
None	novel.661	843.3225179	807.3360485	900.4435385	1160.198641	1254.999632	1207.58016	850.3673683	1207.592811	-0.505584573	2.98E-12	6.49E-11	-	NC_035109.1	73624243	73630658	-	3237	-	- && Q8I7P9.1 RecName: Full=Retrovirus-related Pol polyprotein from transposon opus; Includes: RecName: Full=Protease; Includes: RecName: Full=Reverse transcriptase; Includes: RecName: Full=Endonuclease && PF00665:Integrase core domain	rve	866	791	898	1231	1242	1168	16.66762996	15.93586168	17.75794851	22.92421616	24.7784579	23.94783112
None	novel.16	8505.287381	8366.287724	8150.117017	9638.790823	9814.662987	9678.217359	8340.564041	9710.557056	-0.219337605	3.04E-12	6.60E-11	-	NC_035107.1	52837788	52842327	+	4540	-	- && P04146.3 RecName: Full=Copia protein; AltName: Full=Gag-int-pol protein; Contains: RecName: Full=Copia VLP protein; Contains: RecName: Full=Copia protease && PF00665:Integrase core domain	rve	8734	8197	8128	10227	9713	9361	119.8549547	117.7445596	114.6006279	135.7911744	138.1633688	136.8461034
AAEL020651	5569047	5776.661867	5719.736051	6164.729259	7052.612861	7567.385062	6980.805855	5887.042392	7200.267926	-0.290472516	3.05E-12	6.61E-11	LOC5569047	NC_035108.1	344895136	344944276	-	8584	protein_coding	CCR4-NOT transcription complex subunit 1	Not1	5932	5604	6148	7483	7489	6752	43.05366139	42.57456166	45.84619581	52.54908733	56.34164198	52.20459947
AAEL010132	5572917	383.6825313	368.4555165	409.1102046	614.5000114	653.7719502	597.5867571	387.0827508	621.9529063	-0.684073315	3.37E-12	7.28E-11	LOC5572917	NC_035108.1	161633919	161635695	-	1713	protein_coding	leucine-rich repeat-containing protein 15	-	394	361	408	652	647	578	14.32971379	13.74331835	15.24621203	22.94401269	24.39171268	22.39424983
AAEL019814	5570142	1588.289869	1674.890589	1776.821771	2262.905717	2221.005791	2142.214119	1680.000743	2208.708542	-0.395154292	3.42E-12	7.37E-11	LOC5570142	NC_035109.1	14368635	14518653	+	5585	protein_coding	centrosomin%2C transcript variant X1	-	1631	1641	1772	2401	2198	2072	18.1940524	19.16139709	20.30952168	25.91481566	25.41557202	24.6225267
AAEL021008	110676553	70.11457424	63.28044881	47.12789122	153.6250029	187.9468049	169.5574882	60.17430476	170.376432	-1.500040791	3.56E-12	7.65E-11	LOC110676553	NC_035108.1	259837511	259846608	+	2241	protein_coding	uncharacterized LOC110676553%2C transcript variant X1	-	72	62	47	163	186	164	2.00165533	1.804228757	1.342502665	4.384548609	5.360020685	4.856999233
AAEL007136	5568780	1057.561495	979.8263042	1018.764627	1441.059076	1399.49637	1353.358244	1018.717475	1397.97123	-0.456650168	3.57E-12	7.66E-11	LOC5568780	NC_035108.1	266895414	267053546	-	2068	protein_coding	facilitated trehalose transporter Tret1%2C transcript variant X1	Sugar_tr	1086	960	1016	1529	1385	1309	32.71733707	30.27348831	31.44867327	44.56932865	43.25084701	42.01023931
AAEL022467	5570843	4012.111748	3729.46387	4162.295243	4917.885061	4976.548462	4830.320639	3967.956954	4908.251387	-0.306730057	3.62E-12	7.76E-11	LOC5570843	NC_035107.1	241844577	241877038	-	6788	protein_coding	titin	-	4120	3654	4151	5218	4925	4672	37.81412364	35.10495955	39.14443733	46.33843717	46.85541396	45.68009978
AAEL007011	5568663	2395.581287	2589.395139	2584.012248	3055.535333	3409.314621	3279.489954	2522.996225	3248.113303	-0.364319055	3.86E-12	8.25E-11	LOC5568663	NC_035109.1	170861451	170909109	-	3786	protein_coding	MICAL-like protein 1	CH	2460	2537	2577	3242	3374	3172	40.48117921	43.70001893	43.57054216	51.61923242	57.55192395	55.60561039
AAEL013075	5577193	19221.13148	18464.62257	18494.18778	22015.49964	22088.8019	20945.51923	18726.64728	21683.27359	-0.211512475	3.93E-12	8.38E-11	LOC5577193	NC_035107.1	31737548	31751342	+	1825	protein_coding	46 kDa FK506-binding nuclear protein	FKBP_C	19738	18091	18444	23359	21860	20259	673.8122982	646.4597239	646.9212244	771.5614476	773.5398053	736.751755
AAEL004297	5564509	13250.68072	13453.21929	13863.62179	11694.34991	11882.07784	11423.41882	13522.50726	11666.61552	0.212911705	4.07E-12	8.66E-11	LOC5564509	NC_035108.1	293501614	293579011	-	5496	protein_coding	ATP-citrate synthase%2C transcript variant X6	Citrate_synt	13607	13181	13826	12408	11759	11049	154.2461448	156.4023966	161.0308123	136.0925031	138.171682	133.4265611
AAEL012827	5576841	8051.490275	8216.251821	8094.967357	6989.466387	6993.439981	6965.297548	8120.903151	6982.734639	0.21779766	4.32E-12	9.18E-11	LOC5576841	NC_035107.1	242575795	242588088	-	3036	protein_coding	endoplasmin	HATPase_c	8268	8050	8073	7416	6921	6737	169.6669912	172.9162787	170.2128488	147.247217	147.2185243	147.2756077
AAEL015216	5579466	1968.077146	1928.012384	1849.017689	2555.075968	2491.810864	2355.194866	1915.03574	2467.360566	-0.365860215	5.30E-12	1.12E-10	LOC5579466	NC_035107.1	42966697	42969889	+	2331	protein_coding	nucleosomal histone kinase 1%2C transcript variant X3	Pkinase	2021	1889	1844	2711	2466	2278	54.01603443	52.84835236	50.63814619	70.10780749	68.31973556	64.86008144
AAEL002886	5576472	11980.82787	11817.11349	11619.53199	10442.73026	10074.35293	9778.50441	11805.82445	10098.5292	0.225187719	5.57E-12	1.18E-10	LOC5576472	NC_035107.1	108201659	108237111	-	2808	protein_coding	thioredoxin reductase 1%2C mitochondrial%2C transcript variant X3	Pyr_redox_2	12303	11578	11588	11080	9970	9458	272.9685281	268.892203	264.1621181	237.8602102	229.2943919	223.546693
AAEL027664	5577392	271.6939752	222.5022232	268.729252	447.680223	495.1286795	428.0292689	254.3084835	456.9460571	-0.844774285	6.08E-12	1.28E-10	LOC5577392	NC_035107.1	275122733	275213010	+	13989	protein_coding	dynein beta chain%2C ciliary%2C transcript variant X1	Dynein_heavy	279	218	268	475	490	414	1.242556629	1.016275816	1.226329792	2.046850299	2.262063478	1.964172898
AAEL019646	5575624	443.0851567	458.2729277	433.1755107	658.7967914	701.2638848	700.9754694	444.8445317	687.0120485	-0.626732762	6.30E-12	1.33E-10	LOC5575624	NC_035108.1	218144899	218366597	+	7267	protein_coding	putative uncharacterized protein DDB_G0277255%2C transcript variant X4	-	455	449	432	699	694	678	3.900810868	4.02933103	3.805289841	5.798306345	6.167365517	6.192137294
AAEL006836	5568428	1719.754696	1754.501476	1764.789118	1304.398797	1379.287036	1278.918371	1746.34843	1320.868068	0.402812151	6.56E-12	1.38E-10	LOC5568428	NC_035109.1	5641047	5642325	+	1085	protein_coding	dihydropteridine reductase%2C transcript variant X2	adh_short	1766	1719	1760	1384	1365	1237	101.4050582	103.3208347	103.8345977	76.8927677	81.24530833	75.666911
AAEL008621	5570855	2928.257288	2914.983255	2937.972793	3597.464024	3879.181634	3504.877347	2927.071112	3660.507668	-0.322561152	6.95E-12	1.46E-10	LOC5570855	NC_035108.1	454817784	454819272	+	1288	protein_coding	cyclin-dependent kinase 1	Pkinase	3007	2856	2930	3817	3839	3390	145.4508363	144.6052656	145.6166087	178.6427676	192.4853261	174.682693
AAEL023585	5579967	282.405924	303.1337628	261.7102044	482.5521562	481.9926125	474.5541895	282.4166304	479.6996527	-0.764615456	7.05E-12	1.48E-10	LOC5579967	NC_035107.1	302138634	302178510	+	3203	protein_coding	cellular tumor antigen p53%2C transcript variant X3	P53	290	297	261	512	477	459	5.640787207	6.047018234	5.216061745	9.635897324	9.617380935	9.510903829
AAEL001318	5569817	439.1899025	411.3229173	443.2027216	261.0682564	246.553873	228.4890542	431.2385138	245.3703945	0.812621964	7.14E-12	1.49E-10	LOC5569817	NC_035108.1	447702928	447716021	-	1677	protein_coding	alpha-tocopherol transfer protein-like	-	451	403	442	277	244	221	16.75491144	15.6716149	16.87129277	9.956939031	9.396197609	8.746317819
AAEL019688	5579828	601.8167622	576.6686061	546.4829939	861.4309976	827.5722214	862.2618606	574.9894541	850.4216932	-0.56450194	8.10E-12	1.69E-10	LOC5579828	NC_035109.1	220318519	220480304	-	3855	protein_coding	MOXD1 homolog 1	Cu2_monoox_C	618	565	545	914	819	834	9.987637014	9.55797374	9.049639414	14.29226153	13.72002483	14.35845501
AAEL018319	5564513	2050.851297	2049.47002	2038.531975	2482.504647	2662.579736	2621.937744	2046.28443	2589.007376	-0.339054826	1.03E-11	2.14E-10	LOC5564513	NC_035108.1	293598005	293625881	+	4007	protein_coding	protein rigor mortis	WD40	2106	2008	2033	2634	2635	2536	32.74444863	32.68030745	32.47709617	39.6255743	42.46749605	42.00451264
AAEL019652	5575208	792.6842143	813.4599629	858.3292528	1114.959377	1229.737965	1140.377497	821.4911433	1161.691613	-0.499771535	1.04E-11	2.16E-10	LOC5575208	NC_035108.1	347668611	348269401	-	10425	protein_coding	uncharacterized LOC5575208%2C transcript variant X3	-	814	797	856	1183	1217	1103	4.864598468	4.985675694	5.256018148	6.840499608	7.538933154	7.022075461
AAEL001480	5570907	2037.217907	2173.989612	2181.921091	1696.472424	1637.966509	1544.627362	2131.04287	1626.355432	0.389255115	1.05E-11	2.17E-10	LOC5570907	NC_035108.1	262420201	262720516	+	3445	protein_coding	phosphoglucomutase-2%2C transcript variant X1	PGM_PMM_II	2092	2130	2176	1800	1621	1494	37.83302884	40.32107894	40.43233471	31.496509	30.38709381	28.78242718
AAEL006854	5568457	4005.295053	4015.246542	3879.527896	4655.87432	4780.517924	4934.743238	3966.689831	4790.378494	-0.271965376	1.12E-11	2.31E-10	LOC5568457	NC_035109.1	370350600	370365285	-	1031	protein_coding	protein NPC2 homolog	-	4113	3934	3869	4940	4731	4773	248.5413779	248.838433	240.2145002	288.8334083	296.3395798	307.2548964
AAEL002047	5573413	43875.16864	43318.52917	43367.68713	39295.95625	38843.35014	37505.28928	43520.46165	38548.19855	0.17498707	1.14E-11	2.34E-10	LOC5573413	NC_035107.1	58231915	58232988	-	692	protein_coding	40S ribosomal protein S10b	-	45055	42442	43250	41694	38441	36276	4056.351272	3999.737724	4000.729351	3632.006432	3587.434335	3479.199579
AAEL009789	5572401	3125.941435	3000.718056	3029.220412	3637.990865	3760.957031	3800.569064	3051.959968	3733.17232	-0.290333045	1.20E-11	2.47E-10	LOC5572401	NC_035109.1	319627396	319638030	+	3660	protein_coding	inner centromere protein	-	3210	2940	3021	3860	3722	3676	54.64149893	52.38512838	52.83586173	63.57485241	65.67357549	66.65925579
AAEL010585	5573545	13524.32232	13759.41501	13080.49662	11803.67813	11441.51436	11698.4328	13454.74465	11647.8751	0.207985751	1.28E-11	2.62E-10	LOC5573545	NC_035108.1	111977208	112001572	+	3517	protein_coding	transitional endoplasmic reticulum ATPase TER94	AAA	13888	13481	13045	12524	11323	11315	246.0174978	249.9720823	237.4274183	214.6593609	207.914375	213.5247556
AAEL004710	5565303	1068.273444	1187.018741	1134.077552	845.408758	767.9546865	733.0259702	1129.789912	782.1298049	0.529388352	1.30E-11	2.67E-10	LOC5565303	NC_035108.1	378171696	378260342	+	3877	protein_coding	phosphatidylcholine:ceramide cholinephosphotransferase 1%2C transcript variant X7	-	1097	1163	1131	897	760	709	17.62826149	19.56255975	18.67351002	13.94683887	12.65940136	12.13714324
AAEL006619	5568195	2647.798991	2815.979972	2788.56735	2144.152647	2104.802121	2263.178912	2750.782105	2170.711227	0.341740786	1.40E-11	2.87E-10	LOC5568195	NC_035108.1	464185774	464414135	-	4001	protein_coding	protein phosphatase 1 regulatory subunit 14B%2C transcript variant X2	-	2719	2759	2781	2275	2083	2189	42.33887496	44.97021011	44.49299005	34.27614655	33.62142346	36.31142174
AAEL011302	5574667	3103.543724	3062.977853	2989.111568	2528.686397	2401.879329	2450.312482	3051.877715	2460.292736	0.310663005	1.59E-11	3.25E-10	LOC5574667	NC_035109.1	140265027	140288390	+	2973	protein_coding	annexin B9%2C transcript variant X9	-	3187	3001	2981	2683	2377	2370	66.78605822	65.82833245	64.18391764	54.40075221	51.6332724	52.90777284
AAEL002581	5575302	1164.680983	1171.708955	1240.365988	1602.223956	1633.924642	1535.322378	1192.251976	1590.490325	-0.415983673	1.66E-11	3.37E-10	LOC5575302	NC_035109.1	121665764	121688036	-	3688	protein_coding	structural maintenance of chromosomes protein 6	-	1196	1148	1237	1700	1617	1485	20.2040728	20.299846	21.47029157	27.7867114	28.31486436	26.72400748
AAEL006577	5568150	4899.255875	4899.131521	4690.729258	5939.538454	5589.901745	5841.462245	4829.705551	5790.300815	-0.261809173	1.67E-11	3.40E-10	LOC5568150	NC_035109.1	44737675	44757365	+	2044	protein_coding	asparagine--tRNA ligase%2C cytoplasmic	tRNA-synt_2	5031	4800	4678	6302	5532	5650	153.3458698	153.1447501	146.5002889	185.8560268	174.7819812	183.4567095
AAEL003594	5578606	267.7987211	335.7946397	339.9224494	493.8619724	562.8299479	580.010676	314.50527	545.5675321	-0.79471343	1.75E-11	3.56E-10	LOC5578606	NC_035108.1	126186497	126237103	-	7690	protein_coding	kinesin-like protein KIN-7O%2C transcript variant X3	Kinesin	275	329	339	524	557	561	2.227947801	2.790045756	2.821840832	4.107561632	4.677612413	4.84175227
AAEL013074	5580331	8568.58526	8676.566054	8618.387766	7308.968694	7069.224983	7610.443113	8621.179693	7329.545597	0.234223006	1.76E-11	3.56E-10	LOC5580331	NC_035108.1	253550225	253653453	-	5028	protein_coding	adenylyl cyclase-associated protein 1%2C transcript variant X2	-	8799	8501	8595	7755	6996	7361	109.0276638	110.2596259	109.4232897	92.97489028	89.85658512	97.16449372
AAEL019458	5566699	1304.910132	1431.975317	1537.17143	1057.467811	1008.445759	982.1927669	1424.685627	1016.035446	0.487029209	1.88E-11	3.79E-10	LOC5566699	NC_035109.1	404392222	404669440	+	11504	protein_coding	plasma membrane calcium-transporting ATPase 1%2C transcript variant X2	Cation_ATPase_C	1340	1403	1533	1122	998	950	7.256957552	7.953358622	8.530066892	5.87926621	5.602437834	5.480759883
AAEL019552	5577190	895.9084486	824.6871393	901.4462596	594.7078331	607.2904824	592.4173215	874.0139492	598.1385457	0.547414967	1.88E-11	3.79E-10	LOC5577190	NC_035108.1	335711582	335728831	-	2188	protein_coding	cysteine-rich with EGF-like domain protein 2%2C transcript variant X2	-	920	808	899	631	601	573	26.19625246	24.08273521	26.30095566	17.38445911	17.73873036	17.3809435
AAEL001052	5579901	4220.507844	4153.034616	4039.96327	5083.762364	4904.805327	4890.286092	4137.835243	4959.617928	-0.261483102	1.94E-11	3.90E-10	LOC5579901	NC_035109.1	55218179	55219771	-	1257	protein_coding	10 kDa heat shock protein%2C mitochondrial	-	4334	4069	4029	5394	4854	4730	214.8089077	211.1028904	205.1734422	258.6752073	249.3789961	249.7421847
AAEL021812	5567605	1458.77267	1477.904675	1349.662587	1829.362764	1918.87625	1881.674564	1428.779977	1876.637859	-0.393175357	2.05E-11	4.12E-10	LOC5567605	NC_035109.1	149652245	149659539	+	1380	protein_coding	uncharacterized LOC5567605	-	1498	1448	1346	1941	1899	1820	67.62875375	68.42758976	62.43457051	84.78628183	88.8671508	87.53028549
AAEL013390	5577816	2852.299833	2857.82672	2793.580956	3382.577517	3488.131024	3519.351767	2834.56917	3463.353436	-0.288826316	2.14E-11	4.29E-10	LOC5577816	NC_035109.1	173349964	173374970	+	3114	protein_coding	serine/threonine-protein kinase polo%2C transcript variant X2	Pkinase	2929	2800	2786	3589	3452	3404	58.60024354	58.63827564	57.26927153	69.47586962	71.58920784	72.54992813
AAEL020573	110679499	42.84779537	54.09457721	54.14693884	0.94248468	2.020933386	3.101661369	50.36310381	2.021693145	4.658615758	2.21E-11	4.43E-10	LOC110679499	NC_035107.1	178418491	178457019	+	1603	protein_coding	uncharacterized LOC110679499	-	44	53	54	1	2	3	1.710085449	2.156175539	2.156350692	0.037605002	0.08057343	0.124209203
AAEL019526	110676173	519.0426121	548.0903389	518.4068034	234.6786853	330.4226085	323.6066695	528.5132514	296.2359878	0.837309532	2.26E-11	4.52E-10	LOC110676173	NC_035108.1	161719791	161720730	-	940	protein_coding	uncharacterized LOC110676173	-	533	537	517	249	327	313	35.32628862	37.25531156	35.20641829	15.96800408	22.46545801	22.09950404
AAEL010778	5573844	953.363447	932.8762938	1025.783675	711.5759335	625.4788828	661.6877588	970.6744718	666.247525	0.542253372	2.85E-11	5.68E-10	LOC5573844	NC_035108.1	305340218	305482412	-	2200	protein_coding	protein rolling stone%2C transcript variant X4	-	979	914	1023	755	619	640	27.72417736	27.09351065	29.76542637	20.68728093	18.17035223	19.30737966
AAEL008672	5570930	7636.645711	7925.365887	7735.993207	6664.309173	6760.022175	6571.386554	7766.001602	6665.239301	0.220420062	3.36E-11	6.67E-10	LOC5570930	NC_035108.1	239556260	239647710	-	3571	protein_coding	ATP-binding cassette sub-family G member 1%2C transcript variant X2	ABC2_membrane	7842	7765	7715	7071	6690	6356	136.8156081	141.8055986	138.2946041	119.3631107	120.9850325	118.1299668
AAEL005451	5566522	39568.96521	37481.41809	35651.74834	32508.18159	32044.93023	32088.75464	37567.37721	32213.95548	0.221806594	3.36E-11	6.67E-10	LOC5566522	NC_035108.1	295614989	295615608	-	541	protein_coding	60S ribosomal protein L38	-	40633	36723	35555	34492	31713	31037	4679.293437	4426.72614	4206.903721	3843.264317	3785.606254	3807.57542
AAEL027393	5565492	239.5581287	212.2956992	238.6476193	410.9233205	385.9982766	412.5209621	230.1671491	403.1475198	-0.80826221	3.55E-11	7.02E-10	LOC5565492	NC_035109.1	274281139	274411077	-	7998	protein_coding	kinesin-like protein unc-104%2C transcript variant X4	Kinesin	246	208	238	436	382	399	1.916250869	1.695991623	1.904823377	3.286126146	3.084447205	3.310987486
AAEL012756	5576770	3466.776171	3371.214878	3930.666672	4342.026921	4803.758658	4730.033588	3589.552573	4625.273056	-0.36550367	3.93E-11	7.76E-10	LOC5576770	NC_035108.1	75454139	75652733	-	11088	protein_coding	arginine-glutamic acid dipeptide repeats protein	ELM2	3560	3303	3920	4607	4754	4575	20.00301397	19.42661458	22.63038825	25.04633219	27.68862172	27.3844438
AAEL007315	5579488	724.5172671	683.8371081	707.9210893	1015.998485	1018.550426	958.4133631	705.4251549	997.6540915	-0.500104281	3.93E-11	7.76E-10	LOC5579488	NC_035108.1	342936542	343112587	+	1415	protein_coding	glucose-6-phosphate 1-epimerase	Aldose_epim	744	670	706	1078	1008	927	32.75783214	30.87877979	31.93797792	45.92418548	46.00441052	43.4799802
AAEL025606	5580156	1225.057422	1274.794848	1214.29524	1605.993895	1625.840909	1636.643316	1238.04917	1622.82604	-0.390452356	3.96E-11	7.80E-10	LOC5580156	NC_035109.1	201482632	201562882	+	5826	protein_coding	neurogenic locus protein delta%2C transcript variant X2	EGF	1258	1249	1211	1704	1609	1583	13.4526802	13.98085481	13.30554959	17.63105302	17.83532148	18.03335275
AAEL008634	5570857	1141.309458	1034.941534	1228.333335	1560.75463	1513.679106	1593.220057	1134.861442	1555.884598	-0.454980647	4.50E-11	8.83E-10	LOC5570857	NC_035108.1	454879211	455130844	-	6962	protein_coding	stress-activated protein kinase JNK%2C transcript variant X8	Pkinase	1172	1014	1225	1656	1498	1541	10.48798965	9.498296087	11.26318519	14.33855726	13.89546781	14.69043525
AAEL012092	5575822	737.176843	836.9349681	811.2013616	514.5966353	461.7832786	567.6040306	795.1043909	514.6613148	0.627546633	4.98E-11	9.76E-10	LOC5575822	NC_035108.1	139729141	139823476	-	4387	protein_coding	protein windpipe%2C transcript variant X4	-	757	820	809	546	457	549	10.75045641	12.18955877	11.80429467	7.502467965	6.72734877	8.305595064
AAEL011771	5575362	681.6694718	583.8131729	610.6571436	387.3612035	393.0715435	410.4531879	625.3799294	396.9619783	0.656549852	5.44E-11	1.06E-09	LOC5575362	NC_035108.1	168881061	168885427	+	1959	protein_coding	agglutinin-like protein ARB_02240	-	700	572	609	411	389	397	22.26190174	19.0415966	19.89949301	12.64697113	12.82361714	13.44999473
AAEL026531	5572885	529.7545609	500.1196761	513.3931979	786.0322232	733.598819	761.9748097	514.4224783	760.5352839	-0.564120336	6.01E-11	1.17E-09	LOC5572885	NC_035108.1	35482039	35618375	+	3890	protein_coding	uncharacterized LOC5572885	-	544	490	512	834	726	737	8.712603612	8.214634527	8.425186335	12.92395957	12.0526459	12.57430325
AAEL019461	5567962	459.6399867	517.4707669	552.4993204	795.45707	985.2050255	729.9243089	509.8700247	836.8621348	-0.715158896	6.41E-11	1.25E-09	LOC5567962	NC_035108.1	414435531	414637024	-	7125	protein_coding	protein timeless%2C transcript variant X10	-	472	507	551	844	975	706	4.12720259	4.640500867	4.950235784	7.14063311	8.837208976	6.576364492
AAEL002184	5573894	2976.947965	2948.664784	2822.659867	2433.495444	2311.947793	2248.704493	2916.090872	2331.382577	0.322450286	6.41E-11	1.25E-09	LOC5573894	NC_035108.1	428405407	428419264	+	1428	protein_coding	F-actin-capping protein subunit beta	-	3057	2889	2815	2582	2288	2175	133.3723762	131.9353283	126.1854692	108.9951496	103.4720827	101.0874165
AAEL014732	5565121	61.35025246	59.19783921	57.15510211	134.7753093	231.3968726	151.9814071	59.23439793	172.717863	-1.542740563	6.66E-11	1.29E-09	LOC5565121	NC_035108.1	326684130	326736056	+	3462	protein_coding	homocysteine-responsive endoplasmic reticulum-resident ubiquitin-like domain member 2 protein%2C transcript variant X1	ubiquitin	63	58	57	143	229	147	1.133736538	1.092553462	1.053918304	2.489935604	4.27173002	2.818099446
AAEL002668	5575578	1501.620465	1461.574237	1348.659866	1048.985449	1109.492429	979.0911055	1437.284856	1045.856328	0.458549143	6.69E-11	1.30E-09	LOC5575578	NC_035108.1	434148396	434165258	-	1690	protein_coding	probable 4-coumarate--CoA ligase 1	AMP-binding	1542	1432	1345	1113	1098	947	56.84553086	55.25837138	50.9441986	39.69973439	41.95763624	37.19026884
AAEL008658	5570883	45651.40452	44790.30993	44055.5538	40585.27529	39145.47968	39968.0084	44832.42275	39899.58779	0.168152497	6.91E-11	1.34E-09	LOC5570883	NC_035109.1	171988574	172016575	+	2408	protein_coding	chaoptin	-	46879	43884	43936	43062	38740	38658	1212.887482	1188.478943	1167.947141	1077.99527	1038.959245	1065.488931
AAEL007444	5569180	2379.026456	2294.426596	2196.961908	1876.486998	1655.144443	1742.099802	2290.13832	1757.910414	0.381146636	7.23E-11	1.39E-09	LOC5569180	NC_035108.1	291320155	291345729	-	1277	protein_coding	cAMP-responsive element-binding protein-like 2%2C transcript variant X1	-	2443	2248	2191	1991	1638	1685	119.1876418	114.8013981	109.827383	93.9852074	82.83585861	87.57397268
AAEL003670	5578748	7345.475465	7303.788576	7235.635383	8744.372862	8445.480618	8266.961436	7294.966475	8485.604972	-0.218291897	7.35E-11	1.41E-09	LOC5578748	NC_035109.1	65699821	65731645	-	4714	protein_coding	heterogeneous nuclear ribonucleoprotein M%2C transcript variant X1	Sec1	7543	7156	7216	9278	8358	7996	99.6903652	98.99711108	97.98646754	118.6434949	114.5007066	112.576891
AAEL019686	5564410	88.61703133	89.81741121	94.25578243	6.597392761	30.31400078	13.4405326	90.89674166	16.78397538	2.445700574	7.50E-11	1.44E-09	LOC5564410	NC_035107.1	307903329	308035484	+	4275	protein_coding	uncharacterized LOC5564410%2C transcript variant X3	-	91	88	94	7	30	13	1.326184448	1.342419712	1.407508057	0.098705434	0.453190204	0.201824217
AAEL027465	5575496	2117.070617	2167.865698	2188.940139	2687.023823	2697.94607	2629.174954	2157.958818	2671.381616	-0.308091306	7.94E-11	1.52E-09	LOC5575496	NC_035108.1	187356068	187391337	+	3925	protein_coding	FACT complex subunit spt16%2C transcript variant X1	Peptidase_M24	2174	2124	2183	2851	2670	2543	34.50790042	35.29040308	35.6019044	43.78614366	43.93058416	43.00042445
AAEL024736	5570160	906.6203975	841.0175777	1019.767348	1331.730853	1340.889301	1240.664548	922.4684411	1304.428234	-0.499949821	8.42E-11	1.61E-09	LOC5570160	NC_035109.1	108059246	108171735	+	12223	protein_coding	DNA-dependent protein kinase catalytic subunit	PI3_PI4_kinase	931	824	1017	1413	1327	1200	4.745374877	4.396338941	5.326013908	6.968567184	7.011137575	6.515825991
AAEL018117	5565904	1027.373275	1003.301309	975.6476203	1306.283767	1400.506836	1337.849937	1002.107402	1348.213513	-0.42767424	8.55E-11	1.63E-09	LOC5565904	NC_035108.1	455722330	455790748	+	2192	protein_coding	uncharacterized LOC5565904	-	1055	983	973	1386	1386	1294	29.98544976	29.24520942	28.41393911	38.11551761	40.83363651	39.17957944
AAEL009381	5571898	3114.255672	3080.328944	3524.56463	3965.033049	4160.091374	4099.362443	3239.716415	4074.828955	-0.330765386	1.13E-10	2.15E-09	LOC5571898	NC_035109.1	8755026	8842065	-	8984	protein_coding	uncharacterized LOC5571898%2C transcript variant X4	-	3198	3018	3515	4207	4117	3965	22.17723373	21.90742128	25.04463699	28.22811708	29.594193	29.29135699
AAEL005391	5566450	4753.183845	4907.29674	4798.020414	4095.095935	3760.957031	4084.888023	4819.500333	3980.313663	0.275822853	1.16E-10	2.21E-09	LOC5566450	NC_035108.1	257507443	257527934	-	1582	protein_coding	syntenin-1	-	4881	4808	4785	4345	3722	3951	192.221068	198.1982189	193.6130462	165.5626782	151.937602	165.7549833
AAEL019751	5571127	1541.54682	1753.480823	1763.786397	1271.411833	1271.1671	1225.156241	1686.271347	1255.911725	0.42463306	1.19E-10	2.26E-09	LOC5571127	NC_035109.1	260975115	261049411	+	2943	protein_coding	uncharacterized LOC5571127%2C transcript variant X2	-	1583	1718	1759	1349	1258	1185	33.51114834	38.06928016	38.25909849	27.63126888	27.60487323	26.72354887
AAEL024669	23687745	6798.192261	6613.827553	6914.764635	5830.210231	5854.644018	5493.042285	6775.594816	5725.965511	0.242688048	1.20E-10	2.28E-09	LOC23687745	NC_035109.1	104949202	104965650	+	1706	protein_coding	serine protease easter%2C transcript variant X1	Trypsin	6981	6480	6896	6186	5794	5313	254.9395816	247.706696	258.7482261	218.579803	219.3283856	206.6935062
AAEL005651	5566800	4116.309796	4439.837941	4375.874835	3624.79608	3564.926492	3474.894621	4310.674191	3554.872397	0.277775357	1.27E-10	2.41E-09	LOC5566800	NC_035108.1	381786633	381814263	+	2923	protein_coding	ethanolamine-phosphate cytidylyltransferase%2C transcript variant X1	CTP_transf_2	4227	4350	4364	3846	3528	3361	90.0952905	97.0514904	95.56856867	79.31578117	77.94623438	76.31426759
AAEL006727	5568319	2160.892226	2281.158114	2227.04354	2915.105115	2648.433202	2819.410185	2223.031293	2794.316167	-0.330363508	1.31E-10	2.48E-09	LOC5568319	NC_035108.1	83732840	83734598	+	1396	protein_coding	probable aminoacyl tRNA synthase complex-interacting multifunctional protein 2%2C transcript variant X1	-	2219	2235	2221	3093	2621	2727	99.03085792	104.4080241	101.8409156	133.559149	121.2486692	129.6479825
AAEL002834	5576220	1466.563178	1488.111199	1416.8449	1860.464758	1865.321515	1863.064596	1457.173092	1862.95029	-0.354433197	1.49E-10	2.80E-09	LOC5576220	NC_035109.1	235027852	235063036	-	2489	protein_coding	inositol-3-phosphate synthase%2C transcript variant X2	-	1506	1458	1413	1974	1846	1802	37.69630067	38.20097037	36.33928854	47.80808997	47.89632346	48.05028118
AAEL000795	5566847	8529.632719	8079.4844	8410.8245	6941.399669	6987.377181	7365.411865	8339.98054	7098.062905	0.232861041	1.49E-10	2.80E-09	LOC5566847	NC_035109.1	120164941	120173929	-	1776	protein_coding	polyubiquitin-C	ubiquitin	8759	7916	8388	7365	6915	7124	307.2629688	290.6729322	302.3253856	249.982111	251.4459246	266.2238703
AAEL005170	5566092	8150.819255	7852.899567	7731.982323	6823.589084	6869.152578	6439.049002	7911.900382	6710.596888	0.237496152	1.50E-10	2.82E-09	LOC5566092	NC_035108.1	321866930	321878418	+	999	protein_coding	cytochrome c oxidase subunit 4 isoform 1%2C mitochondrial%2C transcript variant X1	COX4	8370	7694	7711	7240	6798	6228	521.9857261	502.2598485	494.0880725	436.8699967	439.4516	413.7606249
AAEL005109	5566006	247.3486369	307.2163725	265.7210888	408.0958665	530.4950137	526.2485456	273.4286994	488.2798086	-0.836091629	1.52E-10	2.85E-09	LOC5566006	NC_035108.1	174101016	174124419	+	6018	protein_coding	cilia- and flagella-associated protein 44%2C transcript variant X2	-	254	301	265	433	525	509	2.629542477	3.261790622	2.818725897	4.337253981	5.633813913	5.613473055
AAEL014292	5565624	23486.43474	22271.65602	22013.7388	19876.05942	19350.43717	19952.98759	22590.60986	19726.49472	0.195624003	1.65E-10	3.08E-09	LOC5565624	NC_035108.1	108769240	108770191	-	662	protein_coding	40S ribosomal protein S24	Ribosomal_S24e	24118	21821	21954	21089	19150	19299	2269.770561	2149.603831	2122.828089	1920.335625	1868.126009	1934.830211
AAEL022590	5568878	996.2112423	1081.891544	1047.843539	1533.422574	1362.109102	1365.76489	1041.982108	1420.432189	-0.447872821	1.74E-10	3.25E-09	LOC5568878	NC_035108.1	149932727	149945002	-	2139	protein_coding	kinesin-like protein subito%2C transcript variant X2	Kinesin	1023	1060	1045	1627	1348	1321	29.79638016	32.31743234	31.27264832	45.85174936	40.6981329	40.98812731
AAEL008801	5571093	1770.393	1775.935176	1606.359186	2351.499277	2150.273122	2182.535717	1717.562454	2228.102705	-0.375799866	1.80E-10	3.35E-09	LOC5571093	NC_035109.1	132221126	132229794	-	1061	protein_coding	uncharacterized LOC5571093	-	1818	1740	1602	2495	2128	2111	106.7522783	106.94873	96.65098466	141.7536686	129.5244085	132.0501482
AAEL021746	5575778	1346.784114	1214.576356	1331.613607	1616.361226	1840.059848	1774.150303	1297.658026	1743.523792	-0.425365053	1.81E-10	3.36E-09	LOC5575778	NC_035109.1	124918308	125554053	-	11679	protein_coding	TLD domain-containing protein 2%2C transcript variant X15	LysM	1383	1190	1328	1715	1821	1716	7.377601262	6.644817698	7.278662322	8.851922589	10.06930893	9.751640188
AAEL000713	5565892	924.149041	1015.549138	956.5959196	1289.319042	1276.219433	1345.087147	965.4313663	1303.541874	-0.43333143	1.84E-10	3.41E-09	LOC5565892	NC_035108.1	458861200	458932754	-	4589	protein_coding	reticulon-1-A%2C transcript variant X1	-	949	995	954	1368	1263	1301	12.88388418	14.13991473	13.30728543	17.96996292	17.77381563	18.81591239
AAEL021554	5574982	1299.06725	1304.393767	1472.997281	1796.3758	1841.070314	1751.404786	1358.819433	1796.283634	-0.402784404	1.92E-10	3.56E-09	LOC5574982	NC_035107.1	90185350	90343107	-	9906	protein_coding	uncharacterized LOC5574982%2C transcript variant X5	-	1334	1278	1469	1906	1822	1694	8.389888002	8.413453479	9.492544182	11.5985504	11.8780576	11.3496149
AAEL002898	5576483	1968.077146	1860.649326	1867.066669	1472.16107	1354.025368	1529.119055	1898.597714	1451.768498	0.387293942	1.93E-10	3.57E-09	LOC5576483	NC_035107.1	108661988	108680533	+	868	protein_coding	putative pterin-4-alpha-carbinolamine dehydratase	-	2021	1823	1862	1562	1340	1479	145.0591892	136.9647191	137.3153558	108.4776943	99.69662377	113.0874711
AAEL022136	5577147	1218.240727	1294.187243	1231.341498	1647.463221	1621.799042	1600.457266	1247.923156	1623.239843	-0.379704708	1.96E-10	3.61E-09	LOC5577147	NC_035108.1	192362854	192771340	-	4516	protein_coding	uncharacterized LOC5577147%2C transcript variant X8	Lectin_C	1251	1268	1228	1748	1605	1548	17.25845975	18.31079025	17.40618474	23.33278807	22.95178576	22.75008725
AAEL005355	5566398	1159.811916	1143.130688	1059.876192	814.3067636	845.7606219	745.4326157	1120.939599	801.8333337	0.483034551	2.39E-10	4.41E-09	LOC5566398	NC_035108.1	370343408	370356015	+	782	protein_coding	U6 snRNA-associated Sm-like protein LSm4	LSM	1191	1120	1057	864	837	721	94.88633361	93.40132499	86.52216725	66.60182516	69.12164782	61.19198692
AAEL013966	5579027	2987.659913	2999.697404	2911.902044	2461.769984	2450.38173	2359.330415	2966.419787	2423.827376	0.291222031	2.41E-10	4.44E-09	LOC5579027	NC_035109.1	10428270	10574779	-	3730	protein_coding	ATP-dependent Clp protease ATP-binding subunit clpX-like%2C mitochondrial%2C transcript variant X1	-	3068	2939	2904	2612	2425	2282	51.24425468	51.38454577	49.83643125	42.2127341	41.98539942	40.60437702
AAEL006070	5567423	3288.568295	3371.214878	3353.099324	2743.572904	2791.919472	2759.444731	3337.627499	2764.979036	0.271549212	2.45E-10	4.50E-09	LOC5567423	NC_035107.1	184012010	184013213	+	1077	protein_coding	phosphoglycerate mutase 2	-	3377	3303	3344	2911	2763	2669	195.3502695	200.0021379	198.7511822	162.9317205	165.6763658	164.4746284
AAEL005093	5565977	1910.622148	2071.924372	1868.06939	1480.643432	1568.244307	1385.408745	1950.205303	1478.098828	0.399560202	2.50E-10	4.58E-09	LOC5565977	NC_035109.1	82887794	82897028	-	1237	protein_coding	serine protease easter	Trypsin	1962	2030	1863	1571	1552	1340	98.8161572	107.0207785	96.40561075	76.55712695	81.0246932	71.89540626
AAEL019403	110678734	342511.6428	333894.1849	339474.2331	376340.7301	368694.0345	374239.2236	338626.6869	373091.3294	-0.13983272	2.61E-10	4.77E-09	LOC110678734	NC_035109.1	93749071	93753523	-	2341	protein_coding	heat shock 70 kDa protein cognate 4	HSP70	351722	327138	338553	399307	364875	361973	9360.451078	9113.209371	9257.301488	10282.16695	10065.56302	10262.20786
AAEL018244	5580262	9225.909394	8868.448705	9539.888447	10686.83379	11105.02895	10500.15762	9211.415515	10764.00679	-0.224684071	2.62E-10	4.79E-09	LOC5580262	NC_035108.1	327990371	328007971	-	5749	protein_coding	DNA topoisomerase 2	DNA_gyraseB	9474	8689	9514	11339	10990	10156	102.6690939	98.56421244	105.9326882	118.8944516	123.4527481	117.2455658
AAEL001352	5570070	2411.162303	2105.605902	2066.608166	3103.602052	2886.903341	2701.547053	2194.45879	2897.350815	-0.400978398	2.72E-10	4.96E-09	LOC5570070	NC_035109.1	47754617	47782173	+	2931	protein_coding	SAFB-like transcription modulator	RRM_1	2476	2063	2061	3293	2857	2613	52.63001325	45.90132023	45.01127638	67.72594189	62.94913981	59.16837401
AAEL010576	5573536	8093.364257	7670.202787	8094.967357	9276.876706	9338.733175	9051.681762	7952.8448	9222.430548	-0.213646143	2.80E-10	5.10E-09	LOC5573536	NC_035107.1	301364360	301784078	+	25087	protein_coding	modifier of mdg4%2C transcript variant X1	BTB	8311	7515	8073	9843	9242	8755	20.6396919	19.53538716	20.59896396	23.65145683	23.79099536	23.16186169
AAEL010222	5573053	3168.78923	3157.898526	3209.710208	3778.421082	3874.1293	3756.111918	3178.799321	3802.887434	-0.258593515	2.93E-10	5.31E-09	LOC5573053	NC_035109.1	156881457	157024715	+	4556	protein_coding	box A-binding factor%2C transcript variant X4	GATA	3254	3094	3201	4009	3834	3633	44.49718022	44.28721408	44.9739584	53.04341567	54.34552282	52.92339862
AAEL005617	5566725	1347.757927	1479.94598	1402.806804	1106.477014	1034.717893	994.5994124	1410.170237	1045.264773	0.431097906	3.01E-10	5.45E-09	LOC5566725	NC_035109.1	160124500	160182717	-	2972	protein_coding	UTP--glucose-1-phosphate uridylyltransferase%2C transcript variant X3	-	1384	1450	1399	1174	1024	962	29.01255271	31.81712724	30.13200733	23.81214033	22.25084608	21.48287049
AAEL010867	5574026	1856.08859	1697.344941	1826.957825	1359.062909	1337.857901	1434.00144	1793.463786	1376.974083	0.381689424	3.07E-10	5.55E-09	LOC5574026	NC_035108.1	383581099	383582351	-	1067	protein_coding	serine protease snake	Trypsin	1906	1663	1822	1442	1324	1387	111.2902542	101.6411564	109.3057751	81.46667332	80.13439154	86.27363268
AAEL009607	5572191	14059.91976	14137.05639	14326.87893	15772.48112	16367.53949	15933.23445	14174.61836	16024.41835	-0.176923224	3.10E-10	5.59E-09	LOC5572191	NC_035108.1	169883203	169934131	-	5044	protein_coding	protein lingerer%2C transcript variant X8	-	14438	13851	14288	16735	16198	15411	178.3325489	179.0803023	181.3240951	199.9999008	207.387079	202.7784439
AAEL019849	5567708	33.10966006	38.78479121	37.10068032	107.4432535	106.0990027	120.9647934	36.33171053	111.5023499	-1.618152176	3.17E-10	5.71E-09	LOC5567708	NC_035108.1	220506800	220931470	+	7529	protein_coding	uncharacterized LOC5567708%2C transcript variant X1	SH3_1	34	38	37	114	105	117	0.281345697	0.32914561	0.314574549	0.912739185	0.900632013	1.031370269
AAEL003641	5578667	1071.194884	1204.369832	1142.099321	827.5015491	845.7606219	808.4997302	1139.221346	827.2539671	0.461255433	3.34E-10	6.01E-09	LOC5578667	NC_035109.1	301211680	301222177	-	2301	protein_coding	sodium-dependent nutrient amino acid transporter 1	SNF	1100	1180	1139	878	837	782	29.78343084	33.44314842	31.68591556	23.00154661	23.49114672	22.55569315
AAEL026215	110680223	1970.998587	1758.584085	1695.601363	1392.049872	1374.234702	1305.799436	1808.394678	1357.361337	0.41388656	3.40E-10	6.10E-09	LOC110680223	NW_018734480.1	6546	18756	-	3338	protein_coding	heat shock 70 kDa protein cognate 3%2C transcript variant X1	HSP70	2024	1723	1691	1477	1360	1263	37.77659701	33.66206177	32.42772119	26.6730884	26.31164216	25.11210171
AAEL012629	5576571	1269.852845	1288.063329	1266.436736	995.2638222	850.8129553	947.0406047	1274.784303	931.0391274	0.452733011	3.54E-10	6.35E-09	LOC5576571	NC_035108.1	294849829	294850546	+	653	protein_coding	deoxyuridine 5'-triphosphate nucleotidohydrolase	-	1304	1262	1263	1056	842	916	124.412228	126.0340642	123.8081757	97.48322274	83.27109742	93.09971163
AAEL000199	5570018	4024.771324	3976.461751	4059.014971	5178.010832	4716.858522	4708.321958	4020.082682	4867.730438	-0.276371007	3.77E-10	6.75E-09	LOC5570018	NC_035109.1	213008770	213024654	-	2261	protein_coding	probable arginine--tRNA ligase%2C cytoplasmic	-	4133	3896	4048	5494	4668	4554	113.8842066	112.3725286	114.6038207	146.4762572	133.3293197	133.6775592
AAEL019599	5563777	3734.574892	3633.522545	3934.677556	4448.52769	4999.789196	4539.798357	3767.591664	4662.705081	-0.307344733	3.82E-10	6.82E-09	LOC5563777	NC_035108.1	354607309	354769022	-	7103	protein_coding	vascular endothelial growth factor receptor 1%2C transcript variant X3	Pkinase_Tyr	3835	3560	3924	4720	4948	4391	33.63738384	32.68511	35.36277511	40.05708346	44.9866086	41.02869143
AAEL019514	5576866	405.1064289	344.9805113	365.9931977	583.398017	555.756681	605.8578541	372.0267126	581.6708507	-0.644091982	3.93E-10	7.00E-09	LOC5576866	NC_035107.1	161613011	161707704	-	1770	protein_coding	uncharacterized LOC5576866%2C transcript variant X6	-	416	338	365	619	550	586	14.64261764	12.45332154	13.20014656	21.08125803	20.0671086	21.97305248
AAEL003413	5578083	133.4124538	132.684812	119.3238097	257.2983177	240.4910729	258.4717808	128.4736918	252.0870571	-0.972447323	4.17E-10	7.42E-09	LOC5578083	NC_035109.1	348394973	348415849	+	2767	protein_coding	spondin-1	Kunitz_BPTI	137	130	119	273	238	250	3.084679629	3.063909694	2.752941339	5.947475056	5.554732839	5.996486951
AAEL010673	5573667	857.9297209	843.0588825	894.427212	640.8895825	582.028815	596.55287	865.1386051	606.4904225	0.511804625	4.21E-10	7.48E-09	LOC5573667	NC_035108.1	136455818	136456361	-	334	protein_coding	NADH dehydrogenase [ubiquinone] 1 alpha subcomplex subunit 1	-	881	826	892	680	576	577	164.3342545	161.2780813	170.9533213	122.7274151	111.3708142	114.6556313
AAEL004022	5563952	1173.445305	1177.83287	1101.990478	1509.860457	1576.328041	1460.882505	1151.089551	1515.690334	-0.397018672	4.35E-10	7.71E-09	LOC5563952	NC_035109.1	165968540	165970751	-	2154	protein_coding	carboxylesterase 1F	COesterase	1205	1154	1099	1602	1560	1413	34.85298709	34.93830867	32.65962159	44.83280938	46.77074388	43.53740164
AAEL021538	110674025	40.90016831	55.11522961	58.1578232	140.4302173	135.4025368	138.5408745	51.39107371	138.1245429	-1.428044094	4.47E-10	7.91E-09	LOC110674025	NC_035107.1	230282258	230469905	-	6126	protein_coding	epithelial chloride channel protein-like	-	42	54	58	149	134	134	0.4271407	0.574855294	0.606052373	1.466183802	1.412612952	1.451756734
AAEL019778	110676462	2154.075531	2136.225474	2227.04354	2546.593606	2850.52654	2847.325137	2172.448182	2748.148428	-0.338639361	4.54E-10	8.01E-09	LOC110676462	NC_035108.1	232116048	232127039	-	943	protein_coding	proteoglycan 4-like	SAP	2212	2093	2221	2702	2821	2754	146.1410042	144.7435777	150.763434	172.7240423	193.190947	193.8287909
AAEL002658	5575571	3667.381758	4065.25851	3897.576876	3305.293773	2999.065144	3024.119835	3876.739048	3109.492917	0.317599216	4.74E-10	8.36E-09	LOC5575571	NC_035108.1	433299374	433310974	+	2304	protein_coding	4-coumarate--CoA ligase 1%2C transcript variant X3	AMP-binding	3766	3983	3887	3507	2968	2925	101.8348665	112.7378113	107.9919096	91.75556895	83.19108717	84.25766879
AAEL009474	5571998	852.0868397	769.5719097	762.0680282	572.0882008	525.4426803	534.5196426	794.5755925	544.0168412	0.546242026	5.21E-10	9.18E-09	LOC5571998	NC_035107.1	98193911	98194979	-	748	protein_coding	peptidoglycan-recognition protein 2	-	875	754	760	607	520	517	72.87945439	65.73724748	65.0385948	48.91772312	44.89491191	45.87277244
AAEL009989	5575877	242.4795692	276.5968004	267.7265309	457.1050698	424.396011	420.7920591	262.2676335	434.0977133	-0.728051558	5.27E-10	9.26E-09	LOC5575877	NC_035107.1	177486997	177501329	+	1744	protein_coding	synaptic vesicle 2-related protein	MFS_1	249	271	267	485	420	407	8.895114114	10.13361914	9.799951713	16.76387444	15.55242758	15.48866448
AAEL019807	5568064	175.2864356	147.994598	151.4108845	267.6656491	312.2342081	322.5727824	158.2306394	300.8242132	-0.925127654	5.28E-10	9.27E-09	LOC5568064	NC_035109.1	15014944	15027923	-	4469	protein_coding	uncharacterized LOC5568064	-	180	145	151	284	309	312	2.509347502	2.115920836	2.162846747	3.830779254	4.465226595	4.6335119
AAEL008528	5570773	1003.027937	1003.301309	992.6938788	645.6020059	745.7244193	740.2631801	999.6743751	710.5298684	0.493598555	5.38E-10	9.41E-09	LOC5570773	NC_035109.1	29416647	29854831	+	6290	protein_coding	tyrosine-protein phosphatase corkscrew%2C transcript variant X3	Y_phosphatase	1030	983	990	685	738	716	10.20199806	10.19165327	10.07496867	6.564763235	7.577066422	7.554894782
AAEL002155	5580058	2068.37994	2056.614586	2018.477554	1554.157237	1701.625911	1572.542314	2047.824027	1609.441821	0.34778915	5.41E-10	9.46E-09	LOC5580058	NC_035107.1	102248520	102261444	-	1371	protein_coding	ras-related protein Rab-10	Ras	2124	2015	2013	1649	1684	1521	96.51964482	95.8471852	93.98649959	72.50406265	79.32316063	73.63050899
AAEL014071	5579234	1650.613935	1691.221027	1617.389118	2037.651878	2082.571854	2110.163618	1653.074693	2076.795783	-0.329074503	5.53E-10	9.66E-09	LOC5579234	NC_035108.1	406004934	406013264	+	4064	protein_coding	apoptotic chromatin condensation inducer in the nucleus%2C transcript variant X1	-	1695	1657	1613	2162	2061	2041	25.98451773	26.58952485	25.40620647	32.06868352	32.7506309	33.33153764
AAEL012588	5580255	2200.81858	2275.0342	2128.776873	1749.251566	1790.54698	1718.320399	2201.543218	1752.706315	0.32882202	5.62E-10	9.78E-09	LOC5580255	NC_035108.1	328038834	328067486	-	2149	protein_coding	E3 ubiquitin-protein ligase CHIP	U-box	2260	2229	2123	1856	1772	1662	65.51951608	67.6418412	63.2372148	52.06198201	53.25037617	51.32874518
AAEL026787	5573297	256.1129587	236.7913568	235.6394561	374.166418	435.5111446	423.8937205	242.8479239	411.1904277	-0.758599506	5.96E-10	1.04E-08	LOC5573297	NC_035108.1	183044897	183061890	-	4288	protein_coding	xanthine dehydrogenase	-	263	232	235	397	431	410	3.82119877	3.528376946	3.50810223	5.581036611	6.491093598	6.345927753
AAEL006474	5568011	2993.502795	2928.251736	2937.972793	3585.211723	3457.817023	3594.825527	2953.242441	3545.951424	-0.263853065	6.32E-10	1.10E-08	LOC5568011	NC_035109.1	216288597	216317107	+	3205	protein_coding	lon protease homolog%2C mitochondrial%2C transcript variant X1	AAA	3074	2869	2930	3804	3422	3477	59.75503248	58.37733727	58.51924867	71.54703089	68.95207647	72.00169167
AAEL025065	110675582	1354.574622	1355.426387	1396.790478	1707.78224	1843.091248	1731.760931	1368.930496	1760.87814	-0.36307235	6.57E-10	1.14E-08	LOC110675582	NC_035108.1	58624727	58760364	-	7322	protein_coding	serine/arginine repetitive matrix protein 5%2C transcript variant X7	-	1391	1328	1393	1812	1824	1675	11.83575762	11.82796738	12.17812835	14.9178972	16.0875714	15.1827741
AAEL004657	5565225	1545.442074	1494.235114	1405.814968	1167.738519	1089.283095	1102.123673	1481.830718	1119.715096	0.403923388	6.61E-10	1.14E-08	LOC5565225	NC_035108.1	76723502	76725255	-	1236	protein_coding	transmembrane protein 50A	-	1587	1464	1402	1239	1078	1066	79.9939447	77.24393212	72.60870615	60.42713128	56.3242825	57.24067907
AAEL017385	23687805	4371.448941	4071.382424	4257.553747	5153.506231	5016.96713	4935.777125	4233.461704	5035.416829	-0.250288729	6.80E-10	1.17E-08	LOC23687805	NC_035109.1	41155411	41196154	-	7699	protein_coding	spidroin-2%2C transcript variant X5	-	4489	3989	4246	5468	4965	4774	36.32569593	33.7887001	35.30244827	42.81276999	41.64667283	41.15419759
AAEL007669	110674007	478.1424438	516.4501145	428.1619053	220.5414151	311.2237414	278.1156361	474.2514879	269.9602642	0.81455858	7.20E-10	1.24E-08	LOC110674007	NC_035109.1	347316912	347345060	-	1583	protein_coding	farnesol dehydrogenase-like%2C transcript variant X2	adh_short	491	506	427	234	308	269	19.32409815	20.84545454	17.26657165	8.910746402	12.56507773	11.27813811
AAEL026665	5564754	19.47627062	22.4543528	28.07619051	84.82362121	88.92106897	84.77874409	23.33560465	86.17447809	-1.885685498	7.33E-10	1.26E-08	LOC5564754	NC_035109.1	368612028	368613811	-	1722	transcribed_pseudogene	probable cytochrome P450 9f2	p450	20	22	28	90	88	82	0.723594915	0.833165544	1.040840156	3.150565433	3.300235283	3.16043417
AAEL008003	5569886	499.5663415	493.9957617	456.2380958	322.3297606	297.0772077	282.2511846	483.266733	300.5527176	0.684200759	7.70E-10	1.32E-08	LOC5569886	NC_035107.1	283211555	283230576	+	1664	protein_coding	serine protease snake	Trypsin	513	484	455	342	294	273	19.20713994	18.96853574	17.50319091	12.38944709	11.41009831	10.88868335
AAEL008274	5570366	261.9558399	305.1750677	212.576871	467.4724013	443.5948781	444.5714629	259.9025928	451.8795808	-0.798633998	7.74E-10	1.33E-08	LOC5570366	NC_035109.1	250453230	250466691	+	1281	protein_coding	uncharacterized LOC5570366	-	269	299	212	496	439	430	13.0828333	15.22172341	10.59365649	23.34058238	22.13149585	22.27847038
AAEL026603	5572129	594.026254	538.9044673	515.3986401	344.9493929	355.6842759	356.6910575	549.4431205	352.4415754	0.641193172	7.77E-10	1.33E-08	LOC5572129	NC_035107.1	40096488	40125419	-	6096	protein_coding	transient receptor potential cation channel protein painless%2C transcript variant X2	-	610	528	514	366	352	345	6.234240241	5.648468768	5.397309413	3.619222377	3.729006008	3.75612624
AAEL006226	5567623	123.6743185	134.7261168	157.4272111	253.5283789	265.7527402	291.5561687	138.6092155	270.2790959	-0.963219463	7.81E-10	1.33E-08	LOC5567623	NC_035108.1	49252508	49271142	+	2313	protein_coding	deoxynucleoside triphosphate triphosphohydrolase SAMHD1%2C transcript variant X2	HD	127	132	157	269	263	282	3.420792613	3.72168889	4.344933908	7.010609687	7.343033232	8.091695268
AAEL001716	5572056	1436.374958	1411.562269	1611.372791	1976.390374	2068.42532	1842.386853	1486.436673	1962.400849	-0.400926458	8.02E-10	1.37E-08	LOC5572056	NC_035108.1	441784290	441822782	+	5251	protein_coding	THO complex subunit 2%2C transcript variant X1	-	1475	1383	1607	2097	2047	1782	17.50042757	17.17599596	19.58993584	24.07329587	25.17509989	22.52328461
AAEL006976	5568611	5564.370517	5717.694746	5819.793205	4719.963278	4729.994589	5021.589757	5700.619489	4823.849208	0.241091134	8.11E-10	1.38E-08	LOC5568611	NC_035108.1	399308440	399342626	+	6123	protein_coding	repressor of RNA polymerase III transcription MAF1 homolog	-	5714	5602	5804	5008	4681	4857	58.13994734	59.66513294	60.6767484	49.3036648	49.37075397	52.64654647
AAEL010342	5573248	1447.086907	1440.140537	1401.804083	1834.075187	2005.776385	1749.337012	1429.677176	1863.062862	-0.381994042	8.14E-10	1.38E-08	LOC5573248	NC_035108.1	404092003	404104002	-	2647	protein_coding	rac GTPase-activating protein 1	RhoGAP	1486	1411	1398	1946	1985	1692	34.97546729	34.76280722	33.80744772	44.31676351	48.42860372	42.42408271
AAEL009387	5571932	4576.923596	4697.042346	4521.269393	3983.882743	3820.574565	3849.161759	4598.411778	3884.539689	0.243131775	8.30E-10	1.41E-08	LOC5571932	NC_035109.1	276075465	276172722	+	4406	protein_coding	hexokinase type 2%2C transcript variant X6	-	4700	4602	4509	4227	3781	3723	66.45872767	68.11517693	65.50808405	57.83182484	55.41885677	56.08084991
AAEL007114	5568761	1028.347089	1077.808935	1126.055784	794.5145853	790.1849538	784.7203264	1077.403936	789.8066218	0.447740976	8.33E-10	1.41E-08	LOC5568761	NC_035108.1	277381200	277521880	-	2612	protein_coding	protein pinocchio%2C transcript variant X1	-	1056	1056	1123	843	782	759	25.18775168	26.3652876	27.52109685	19.4551034	19.3343225	19.28566625
AAEL009679	5572250	9.738135311	9.185871602	9.024489807	55.60659612	53.55473472	58.93156601	9.316165573	56.03096562	-2.587769525	8.38E-10	1.42E-08	LOC5572250	NC_035109.1	210205778	210288458	+	2147	protein_coding	group 3 secretory phospholipase A2%2C transcript variant X2	-	10	9	9	59	53	57	0.290179423	0.273370869	0.268330241	1.656529249	1.594186779	1.762011971
AAEL015051	5566037	122.7005049	118.3956784	127.3455784	284.6303734	245.5434063	216.0824087	122.8139206	248.7520628	-1.019524878	8.50E-10	1.43E-08	LOC5566037	NC_035107.1	115959020	115962380	+	1746	protein_coding	myrosinase 1	Glyco_hydro_1	126	116	127	302	243	209	4.495986135	4.332669056	4.656060734	10.42657916	8.987883039	7.944527819
AAEL019477	5567344	1955.41757	1988.230876	1990.401363	2498.526887	2396.826995	2419.295868	1978.016603	2438.216583	-0.302046439	8.89E-10	1.50E-08	LOC5567344	NC_035108.1	472769014	473282688	-	10483	protein_coding	rap1 GTPase-activating protein 1%2C transcript variant X2	-	2008	1948	1985	2651	2372	2340	11.93374573	12.11839584	12.12087801	15.24415245	14.61249841	14.81481781
AAEL019746	5578974	2591.317806	2819.041929	2833.689799	2166.77228	2247.277925	2218.721766	2748.016512	2210.92399	0.313703898	8.93E-10	1.50E-08	LOC5578974	NC_035108.1	91888009	92240517	+	3744	protein_coding	protein GDAP2 homolog	A1pp	2661	2762	2826	2299	2224	2146	44.28000813	48.10936246	48.31650063	37.01538514	38.36138873	38.0417004
AAEL002879	5576362	4070.54056	4148.952007	4329.749665	4817.981685	5025.050863	5080.521323	4183.080744	4974.517957	-0.2498339	9.14E-10	1.53E-08	LOC5576362	NC_035107.1	255264992	255360409	+	12651	protein_coding	heterogeneous nuclear ribonucleoprotein R%2C transcript variant X24	RRM_1	4180	4065	4318	5112	4973	4914	20.58496266	20.95450768	21.84826412	24.35819656	25.38569054	25.77960981
AAEL025436	110674732	110.040929	94.92067322	139.3782315	234.6786853	287.9830074	220.2179572	114.7799446	247.62655	-1.108900991	9.24E-10	1.55E-08	LOC110674732	NC_035107.1	8837370	8839823	-	2263	lncRNA	uncharacterized LOC110674732	-	113	93	139	249	285	213	3.110946532	2.680033126	3.93178174	6.632754677	8.133091982	6.246850218
AAEL012349	5576150	52.58593068	63.28044881	51.13877557	132.8903399	156.6223374	138.5408745	55.66838502	142.6845173	-1.358297601	9.33E-10	1.56E-08	LOC5576150	NC_035107.1	303643604	303646001	-	2278	protein_coding	lipase 1	Abhydrolase_1	54	62	51	141	155	134	1.476857856	1.7749239	1.433097081	3.731165682	4.394134604	3.904065739
AAEL002881	5576353	2424.795692	2330.14943	2434.606806	1926.438686	1994.661252	1821.709111	2396.517309	1914.269683	0.324042263	9.52E-10	1.59E-08	LOC5576353	NC_035107.1	255908315	255917789	-	582	protein_coding	cytochrome c oxidase subunit NDUFA4	-	2490	2283	2428	2044	1974	1762	266.5477494	255.8142273	267.0452471	211.7078922	219.0380385	200.9319333
AAEL019833	5566385	4407.480042	4464.333598	5000.570074	5351.428014	5954.680221	6089.595155	4624.127905	5798.567796	-0.326289731	9.74E-10	1.63E-08	LOC5566385	NC_035108.1	369773673	369846121	+	13200	protein_coding	zinc finger protein 420%2C transcript variant X3	zf-C2H2	4526	4374	4987	5678	5893	5890	21.3618704	21.60959438	24.18380276	25.92988546	28.8308793	29.61470473
AAEL000099	5563550	3805.66328	3998.916104	3782.26395	3211.98779	3300.184219	3083.051401	3862.281111	3198.407803	0.271888917	1.00E-09	1.67E-08	LOC5563550	NC_035109.1	105159323	105162908	+	1589	protein_coding	serine protease easter	Trypsin	3908	3918	3772	3408	3266	2982	153.224889	160.7986144	151.9521824	129.2869917	132.7356745	124.5517361
AAEL012746	5576765	12705.34514	12902.06699	12374.58097	11126.03165	11182.83489	11250.75967	12660.66437	11186.54207	0.178608728	1.26E-09	2.09E-08	LOC5576765	NC_035109.1	322129691	322132340	-	2536	protein_coding	T-complex protein 1 subunit theta%2C transcript variant X2	-	13047	12641	12341	11805	11067	10882	320.5236433	325.0677982	311.5015831	280.605309	281.8227437	284.7905116
AAEL008364	5570558	214.2389768	222.5022232	213.5795921	101.7883454	97.00480251	118.8970192	216.7735974	105.8967224	1.034501178	1.36E-09	2.26E-08	LOC5570558	NC_035109.1	41296045	41325204	+	1923	protein_coding	serine protease inhibitor 88Ea%2C transcript variant X2	Serpin	220	218	213	108	96	115	7.127579237	7.392970562	7.090216136	3.385506193	3.223942792	3.969031992
AAEL026846	5579867	1068.273444	1039.024143	1061.881634	1367.545271	1369.182369	1389.544293	1056.393074	1375.423978	-0.380553536	1.38E-09	2.28E-08	LOC5579867	NC_035108.1	7885385	7931838	+	5697	protein_coding	transcription initiation factor TFIID subunit 4%2C transcript variant X3	-	1097	1018	1059	1451	1355	1344	11.9966245	11.65314971	11.89895702	15.35325045	15.35990232	15.65738003
AAEL019700	5579206	3668.355572	3557.994267	3867.495243	4324.119712	4460.199982	4508.781744	3697.948361	4431.033813	-0.260705629	1.39E-09	2.30E-08	LOC5579206	NC_035107.1	220216054	220394678	+	7120	protein_coding	protein phosphatase PP2A 55 kDa regulatory subunit%2C transcript variant X2	-	3767	3486	3857	4588	4414	4361	32.96205533	31.9292823	34.67598451	38.84387581	40.03572645	40.65108451
AAEL004947	5565723	40.90016831	56.13588201	47.12789122	7.539877441	5.052333464	5.169435615	48.05464718	5.92054884	3.013164946	1.47E-09	2.43E-08	LOC5565723	NC_035109.1	323320646	323354929	-	1423	protein_coding	elongation of very long chain fatty acids protein 4	ELO	42	55	47	8	5	5	1.838836212	2.520574608	2.114229425	0.338894272	0.226913577	0.233201397
AAEL019481	5578376	800.4747226	714.4566801	877.3809535	1038.618117	1180.225097	1224.122354	797.4374521	1147.655189	-0.524391258	1.54E-09	2.53E-08	LOC5578376	NC_035107.1	38532660	39057269	-	21437	protein_coding	protein tramtrack%2C beta isoform%2C transcript variant X3	BTB	822	700	875	1102	1168	1184	2.388946737	2.129490954	2.612782148	3.098822695	3.518634955	3.665673145
AAEL009823	5572473	469.378122	451.1283609	569.5455789	728.5406577	853.8443554	723.7209861	496.6840206	768.7019997	-0.62990642	1.56E-09	2.57E-08	LOC5572473	NC_035109.1	203030543	203088208	+	10548	protein_coding	WD repeat and FYVE domain-containing protein 3%2C transcript variant X1	Beach	482	442	568	773	845	700	2.84692204	2.732712326	3.446968937	4.417621614	5.173470367	4.404473104
AAEL010755	5573835	1820.05749	1800.430834	1965.333336	2262.905717	2382.680462	2359.330415	1861.940553	2334.972198	-0.326369986	1.63E-09	2.68E-08	LOC5573835	NC_035109.1	294026064	294075080	+	4579	protein_coding	WW domain-containing adapter protein with coiled-coil homolog%2C transcript variant X1	WW	1869	1764	1960	2401	2358	2282	25.42947039	25.12289625	27.39962272	31.60826501	33.25588695	33.075852
AAEL001434	5570531	1045.875732	1044.127405	1094.97143	1461.793739	1574.307107	1299.596114	1061.658189	1445.23232	-0.445270014	1.69E-09	2.77E-08	LOC5570531	NC_035108.1	46001926	46185726	+	6452	protein_coding	coronin-1C%2C transcript variant X2	-	1074	1023	1092	1551	1558	1257	10.37071215	10.34005961	10.83396516	14.49094074	15.59439292	12.93025121
AAEL027493	5567655	302.8560082	304.1544152	324.8816331	498.5743958	471.8879455	486.960835	310.6306855	485.8077254	-0.645471928	1.82E-09	2.98E-08	LOC5567655	NC_035108.1	242853063	242854640	+	1469	lncRNA	uncharacterized LOC5567655	-	311	298	324	529	467	471	13.18977086	13.22928083	14.11829881	21.70766034	20.53007154	21.27968303
AAEL008686	5574609	3106.465164	3086.452858	2888.839459	3769.93872	3512.382224	3792.297967	3027.252494	3691.539637	-0.286240978	1.88E-09	3.07E-08	LOC5574609	NC_035108.1	321143361	321316208	-	6526	protein_coding	disks large-associated protein 1%2C transcript variant X1	-	3190	3024	2881	4000	3476	3668	30.45385468	30.21874925	28.25890594	36.94809599	34.3975948	37.30339002
AAEL012147	5575899	2234.902054	2419.966841	2552.927894	2933.012324	2975.82441	3090.288611	2402.59893	2999.708448	-0.320255312	1.88E-09	3.07E-08	LOC5575899	NC_035108.1	232543300	232654238	-	8293	protein_coding	small subunit processome component 20 homolog	-	2295	2371	2546	3112	2945	2989	17.24128703	18.64496859	19.65196079	22.62075335	22.93342987	23.92105299
AAEL017198	23687618	38729.53795	36421.9809	36211.26671	33135.87638	32987.69565	31971.92539	37120.92852	32698.49914	0.183007909	1.88E-09	3.07E-08	LOC23687618	NC_035107.1	136001340	136011220	+	513	protein_coding	probable 60S ribosomal protein L37-A	-	39771	35685	36113	35158	32646	30924	4830.00748	4536.387066	4506.147027	4131.292438	4109.679832	4000.776982
AAEL003415	5578090	11138.47917	11122.0492	11297.65852	12552.95345	12461.07526	12767.47208	11186.0623	12593.8336	-0.170980997	1.88E-09	3.07E-08	LOC5578090	NC_035109.1	348666977	348706873	+	3339	protein_coding	lamin Dm0	Filament	11438	10897	11267	13319	12332	12349	213.4186314	212.8297326	215.9986468	240.4552929	238.5132307	245.4603872
AAEL026737	5570660	1004.975564	1019.631748	976.6503414	1254.447109	1387.370769	1335.782163	1000.419218	1325.86668	-0.405918068	1.95E-09	3.17E-08	LOC5570660	NC_035109.1	354331376	354413675	+	3798	protein_coding	MOXD1 homolog 2	Cu2_monoox_C	1032	999	974	1331	1373	1292	16.92869164	17.15348217	16.41584155	21.12526845	23.34591795	22.57738281
AAEL018161	5570887	1553.232582	1510.565552	1477.008165	1864.234697	1907.761116	1946.809453	1513.6021	1906.268422	-0.332418191	1.97E-09	3.19E-08	LOC5570887	NC_035109.1	172641568	172941095	+	9634	protein_coding	uncharacterized LOC5570887%2C transcript variant X3	CBS	1595	1480	1473	1978	1888	1883	10.31460741	10.01836478	9.787127813	12.3765268	12.65583272	12.97208308
AAEL010344	5573255	87.6432178	64.30110121	99.26938788	170.5897271	202.0933386	203.6757632	83.7379023	192.1196096	-1.196171938	2.00E-09	3.24E-08	LOC5573255	NC_035108.1	404354187	404419039	+	2117	protein_coding	alpha-tocopherol transfer protein	-	90	63	99	181	200	197	2.648623993	1.940713643	2.993460223	5.15391033	6.101049037	6.17605865
AAEL018103	5565763	18.50245709	16.3304384	31.08435378	73.51380505	83.8687355	101.3209381	21.97241642	86.23449287	-1.971288602	2.01E-09	3.25E-08	LOC5565763	NC_035108.1	282082399	282115442	+	13403	protein_coding	uncharacterized LOC5565763%2C transcript variant X2	Vitellogenin_N	19	16	31	78	83	98	0.088318206	0.0778502	0.148053552	0.350809808	0.399918461	0.48527744
AAEL017075	23687495	19557.09715	19186.22382	19415.68846	21468.85853	21391.57989	21902.8987	19386.33647	21587.77904	-0.155118913	2.04E-09	3.29E-08	LOC23687495	NC_035108.1	179117448	179133644	-	3813	protein_coding	nucleolar and coiled-body phosphoprotein 1%2C transcript variant X4	-	20083	18798	19363	22779	21170	21185	328.1409571	321.504168	325.0610959	360.1197921	358.5497555	368.7463299
AAEL021054	5563948	903.6989569	869.5958449	875.3755113	622.9823735	669.9394173	600.6884185	882.8901044	631.2034031	0.484211138	2.09E-09	3.36E-08	LOC5563948	NC_035107.1	72206373	72347822	-	4350	protein_coding	type I inositol 1%2C4%2C5-trisphosphate 5-phosphatase%2C transcript variant X3	-	928	852	873	661	663	581	13.29099139	12.77297627	12.8464799	9.159912897	9.842822411	8.864472944
AAEL001795	5572464	687.512353	697.1055893	646.7551029	884.9931146	981.1631587	965.6505729	677.1243484	943.9356154	-0.478721813	2.19E-09	3.52E-08	LOC5572464	NC_035108.1	376433346	376458113	+	884	protein_coding	maf-like protein CPR_2112	Maf	706	683	645	939	971	934	49.75664552	50.38603758	46.70534718	64.03132203	70.93528907	70.12302694
AAEL025999	110680939	14836.04915	13844.12916	13646.03131	12492.63443	12002.32338	12078.90326	14108.73654	12191.28702	0.210725117	2.21E-09	3.55E-08	LOC110680939	NW_018735625.1	5821	12437	+	707	protein_coding	40S ribosomal protein S17	-	15235	13564	13609	13255	11878	11683	1342.5229	1251.152174	1232.156735	1130.15877	1084.973885	1096.73324
AAEL008377	5570576	3373.290072	3253.839852	3665.948304	4128.082899	4133.81924	4254.445511	3431.026076	4172.115883	-0.282015512	2.21E-09	3.55E-08	LOC5570576	NC_035109.1	224913896	224948597	-	6387	protein_coding	uncharacterized LOC5570576	-	3464	3188	3656	4380	4091	4115	33.78933345	32.55091223	36.64109349	41.33865438	41.36451545	42.76012507
AAEL003698	5578798	827.7415014	842.0382301	774.1006812	584.3405017	560.8090145	585.1801116	814.6268043	576.7765426	0.49802033	2.26E-09	3.61E-08	LOC5578798	NC_035109.1	65440134	65529298	+	3769	protein_coding	patched domain-containing protein 3%2C transcript variant X1	-	850	825	772	620	555	566	14.05048921	14.27478509	13.11143777	9.916186664	9.50959943	9.966813623
AAEL003965	5579650	190.8674521	173.510908	156.42449	299.7101283	331.4330752	304.9967013	173.60095	312.0466349	-0.845217327	2.30E-09	3.68E-08	LOC5579650	NC_035109.1	267587167	267610755	+	2844	protein_coding	calpain-B%2C transcript variant X1	Peptidase_C2	196	170	156	318	328	295	4.293635141	3.89817289	3.511188629	6.740260309	7.447999343	6.884279073
AAEL012793	5574342	1579.525547	1500.359028	1532.157825	1893.451722	1956.263517	1939.572243	1537.347467	1929.762494	-0.327641299	2.32E-09	3.70E-08	LOC5574342	NC_035108.1	175666970	175692567	-	4136	protein_coding	nuclear pore complex protein Nup160 homolog%2C transcript variant X1	-	1622	1470	1528	2009	1936	1876	24.43256019	23.17813949	23.64841179	29.28050401	30.22875083	30.10359395
AAEL019474	5565883	282.405924	311.2989821	333.9061229	176.2446352	140.4548703	182.9980208	309.2036763	166.5658421	0.891898547	2.32E-09	3.70E-08	LOC5565883	NC_035108.1	456091325	457096618	+	7477	protein_coding	CUGBP Elav-like family member 2%2C transcript variant X2	RRM_1	290	305	333	187	139	177	2.416402491	2.660199615	2.850860771	1.507625128	1.200557037	1.571129305
AAEL012932	5577025	1394.500977	1319.703553	1364.703403	1724.746965	1763.264379	1692.47322	1359.635978	1726.828188	-0.344768976	2.51E-09	3.99E-08	LOC5577025	NC_035108.1	302157015	302159169	+	1332	protein_coding	methyltransferase-like protein 6	-	1432	1293	1361	1830	1745	1637	66.9788136	63.30471641	65.40531708	82.81824178	84.60315997	81.56625035
AAEL001289	110673985	2389.738405	2374.037483	2425.582316	2887.77306	3072.829213	2826.647394	2396.452735	2929.083222	-0.289523435	2.51E-09	3.99E-08	LOC110673985	NW_018735850.1	14967	52334	-	2471	protein_coding	probable metabolite transport protein CsbC%2C transcript variant X1	Sugar_tr	2454	2326	2419	3064	3041	2734	61.87289978	61.38732831	62.66460089	74.74723926	79.47655845	73.43309083
AAEL009235	5571718	21.42389768	28.5782672	18.04897961	76.34125909	108.1199361	74.43987286	22.68371483	86.30035602	-1.928705382	2.57E-09	4.07E-08	LOC5571718	NC_035108.1	170796658	170868809	-	1864	protein_coding	cold shock domain-containing protein CG9705%2C transcript variant X1	CSD	22	28	18	81	107	72	0.735318394	0.979611536	0.618138441	2.619499092	3.707091005	2.563613983
AAEL003416	5578125	1909.648334	2000.478704	2012.461227	1597.511533	1583.401308	1545.661249	1974.196089	1575.524696	0.325101947	2.67E-09	4.23E-08	LOC5578125	NC_035109.1	348277042	348319368	-	2524	protein_coding	sorting nexin lst-4	PX	1961	1960	2007	1695	1567	1495	48.40462953	50.64172474	50.89992905	40.48177002	40.09359729	39.31134341
AAEL005926	5567253	1425.66301	1512.606857	1429.880274	1164.911065	1023.60276	1116.598093	1456.050047	1101.703972	0.401722788	2.76E-09	4.36E-08	LOC5567253	NC_035109.1	138423493	138424598	+	1053	protein_coding	ER lumen protein-retaining receptor 3	ER_lumen_recept	1464	1482	1426	1236	1013	1080	86.61864048	91.78286287	86.68626864	70.75697227	62.12643771	68.07088982
AAEL010591	5573540	842.3487044	924.7110746	864.3455793	581.5130476	644.67775	641.0100163	877.1351194	622.4002713	0.495481523	2.81E-09	4.43E-08	LOC5573540	NC_035107.1	301236089	301237254	-	971	protein_coding	glutathione S-transferase 1	GST_N	865	906	862	617	638	620	55.50032612	60.84862029	56.82601361	38.3040835	42.43232481	42.37780937
AAEL021016	5574213	3393.740156	3331.409434	3323.017691	4026.294553	4074.201705	3840.890662	3349.389094	3980.462307	-0.249139772	3.05E-09	4.80E-08	LOC5574213	NC_035108.1	183298859	183336822	+	3159	protein_coding	probable G-protein coupled receptor Mth-like 10%2C transcript variant X2	-	3485	3264	3314	4272	4032	3715	68.73086568	67.38175088	67.15247645	81.51935964	82.42638922	78.05041842
AAEL001937	5572994	3180.474993	3108.907211	3022.201364	2512.664157	2578.711	2624.005518	3103.861189	2571.793558	0.271608899	3.07E-09	4.83E-08	LOC5572994	NC_035109.1	226914837	226916745	+	1710	protein_coding	selenium-binding protein 1-B	-	3266	3046	3014	2666	2552	2538	118.9922639	116.1650694	112.8252469	93.98167392	96.37845003	98.50574292
AAEL001492	5570905	158.7316056	180.6554748	211.5741499	323.2722453	371.8517429	309.1322498	183.6537434	334.7520793	-0.866622174	3.12E-09	4.90E-08	LOC5570905	NC_035108.1	262726731	262907913	-	3992	protein_coding	cGMP-dependent 3'%2C5'-cyclic phosphodiesterase%2C transcript variant X10	GAF	163	177	211	343	368	299	2.543874777	2.891508686	3.383382337	5.179439074	5.953230033	4.971033606
AAEL002800	5576108	1707.09512	1661.622107	1729.69388	1394.877327	1286.3241	1306.833324	1699.470369	1329.344917	0.353914487	3.13E-09	4.90E-08	LOC5576108	NC_035107.1	304510117	304517867	-	6678	protein_coding	DNA polymerase epsilon catalytic subunit A	DNA_pol_B_exo	1753	1628	1725	1480	1273	1264	16.3543828	15.89826579	16.53491017	13.35963036	12.31054746	12.5622289
AAEL007465	5576274	725.4910807	687.9197177	896.4326542	1013.171031	1213.570498	1225.156241	769.9478175	1150.63259	-0.578968388	3.14E-09	4.91E-08	LOC5576274	NC_035107.1	45935275	46286829	-	14442	protein_coding	titin%2C transcript variant X1	-	745	674	894	1075	1201	1185	3.2138647	3.043507129	3.962500529	4.487043346	5.37045454	5.445741886
AAEL001798	5572463	7113.707845	7719.194102	8248.383684	5997.972504	6019.350089	6692.351348	7693.761877	6236.55798	0.303039118	3.22E-09	5.03E-08	LOC5572463	NC_035108.1	376230807	376428149	+	11670	protein_coding	protein tyrosine phosphatase type IVA 1%2C transcript variant X1	DSPc	7305	7563	8226	6364	5957	6473	38.99851065	42.26345641	45.12082213	32.87293313	32.96492728	36.8129647
AAEL017395	23687815	2692.594414	2785.3604	2665.232656	2185.621973	2130.063788	2313.839381	2714.395823	2209.841714	0.296834107	3.25E-09	5.07E-08	LOC23687815	NC_035109.1	235150217	235182653	+	1621	protein_coding	mitochondrial 2-oxoglutarate/malate carrier protein%2C transcript variant X2	Mito_carr	2765	2729	2658	2319	2108	2238	106.2700239	109.7898744	104.961763	86.23764241	83.98137282	91.63114443
AAEL019533	5571312	2116.096803	2119.895035	2173.899322	2716.240848	2943.489476	2485.464644	2136.630387	2715.064989	-0.345807838	3.46E-09	5.39E-08	LOC5571312	NC_035107.1	80947202	81027364	-	7984	protein_coding	inositol hexakisphosphate and diphosphoinositol-pentakisphosphate kinase 2%2C transcript variant X17	Acid_phosphat_A	2173	2077	2168	2882	2913	2404	16.95656408	16.96515125	17.38192632	21.75968427	23.56217267	19.98388761
AAEL011348	5574709	390.499226	399.0750885	428.1619053	583.398017	608.3009491	617.2306125	405.9120732	602.9765262	-0.570718556	3.53E-09	5.49E-08	LOC5574709	NC_035108.1	92936576	92963021	-	2506	protein_coding	apyrase%2C transcript variant X2	Metallophos	401	391	427	619	602	597	9.969237982	10.17507123	10.90701633	14.88979518	15.51353617	15.81099888
AAEL009653	5580030	36056.4198	34676.6653	32855.15922	30910.67005	30004.79798	28898.17898	34529.41477	29937.88233	0.205817672	3.77E-09	5.85E-08	LOC5580030	NC_035107.1	92874088	92883284	-	663	protein_coding	uncharacterized LOC5580030	Ribosomal_S30	37026	33975	32766	32797	29694	27951	3479.300391	3341.855786	3163.508849	2981.945713	2892.348059	2798.013884
AAEL025249	5571166	1041.006665	992.074133	959.6040828	1284.606619	1297.439234	1348.188808	997.5616268	1310.07822	-0.392738465	3.89E-09	6.03E-08	LOC5571166	NC_035109.1	236750620	236757813	+	2066	protein_coding	dnaJ homolog subfamily C member 11	DnaJ	1069	972	957	1363	1284	1304	32.23636359	30.68157963	29.65109769	39.76900085	40.13563001	41.89028524
None	novel.130	80.82652308	103.0858924	89.24217698	16.02223956	33.34540086	26.8810652	91.05153083	25.41623521	1.846429092	3.90E-09	6.03E-08	-	NC_035107.1	84555463	84555930	-	404	-	- && P81417.2 RecName: Full=Cecropin-A1; AltName: Full=AalCecA; AltName: Full=Cecropin-A; Flags: Precursor && PF00272:Cecropin family	-	83	101	89	17	33	26	12.79957014	16.30353485	14.10158068	2.5365691	5.275066668	4.271279844
AAEL002510	5574978	1803.50266	1987.210223	1667.525172	2427.840536	2411.983996	2230.094524	1819.412685	2356.639685	-0.373665779	3.92E-09	6.05E-08	LOC5574978	NC_035107.1	90394257	90421721	-	2785	protein_coding	serine hydroxymethyltransferase%2C cytosolic%2C transcript variant X1	SHMT	1852	1947	1663	2576	2387	2157	41.42995297	45.59135707	38.22312624	55.75705161	55.35063371	51.4032986
AAEL010557	5573519	53.55974421	33.68152921	34.09251705	121.5805237	103.0676027	130.2697775	40.44459682	118.305968	-1.545918714	4.16E-09	6.41E-08	LOC5573519	NC_035107.1	50978048	50987655	-	773	protein_coding	basic helix-loop-helix transcription factor scleraxis	HLH	55	33	34	129	102	126	4.432837928	2.784044761	2.81551975	10.05980026	8.521500147	10.81825202
AAEL023057	110677094	134.3862673	140.8500312	137.3727893	255.4133483	278.8888072	237.7940383	137.5363626	257.3653979	-0.904359365	4.22E-09	6.50E-08	LOC110677094	NC_035108.1	431774808	431784046	-	3435	protein_coding	zinc finger protein 62-like%2C transcript variant X1	zf-AD	138	138	137	271	276	230	2.502943248	2.619956692	2.553012733	4.755779285	5.188928885	4.44392927
AAEL020033	110674836	2290.409425	2446.503803	2781.548303	1902.876569	1759.222512	2021.249326	2506.153844	1894.449469	0.403668969	4.24E-09	6.52E-08	LOC110674836	NC_035107.1	31637424	31692333	+	8979	protein_coding	RE1-silencing transcription factor%2C transcript variant X5	-	2352	2397	2774	2019	1741	1955	16.31954339	17.40932088	19.77596297	13.55462443	12.52178312	14.45056519
AAEL004175	5564226	11892.21084	11524.18625	10695.02314	9959.235614	9652.988316	8937.954179	11370.47341	9516.726036	0.256621248	4.32E-09	6.63E-08	LOC5564226	NC_035108.1	147296162	147302740	+	686	protein_coding	40S ribosomal protein S17	-	12212	11291	10666	10567	9553	8645	1109.076077	1073.371499	995.2601577	928.5530762	899.3133492	836.3863286
AAEL000037	5563663	2034.296466	1964.75587	1813.922451	1516.45785	1543.993107	1513.610748	1937.658263	1524.687235	0.345947936	4.32E-09	6.63E-08	LOC5563663	NC_035109.1	105057300	105059106	+	1289	protein_coding	serine protease easter	Trypsin	2089	1925	1809	1609	1528	1464	100.9680991	97.39117018	89.83484123	75.24580073	76.5536346	75.37966495
AAEL010794	5573868	1546.415887	1565.680782	1483.024492	1157.371187	1248.936832	1145.546932	1531.707054	1183.951651	0.371625363	4.34E-09	6.64E-08	LOC5573868	NC_035107.1	178569516	178588347	-	1004	protein_coding	prenylated Rab acceptor protein 1	-	1588	1534	1479	1228	1236	1108	98.54065456	99.63993013	94.29607507	73.72992555	79.50238109	73.24400624
AAEL010145	5572931	2982.790846	3205.869189	3085.372793	2553.190998	2479.685264	2611.598873	3091.344276	2548.158378	0.278665314	4.50E-09	6.88E-08	LOC5572931	NC_035108.1	265093814	265165056	-	3323	protein_coding	sodium/potassium-transporting ATPase subunit beta-2%2C transcript variant X2	-	3063	3141	3077	2709	2454	2526	57.42689207	61.64237493	59.27291827	49.14256323	47.69134768	50.45091513
AAEL014084	5563731	1379.893774	1221.720923	1297.52109	1672.910307	1756.191112	1626.304445	1299.711929	1685.135288	-0.374353936	4.53E-09	6.91E-08	LOC5563731	NC_035108.1	16911987	16955540	+	3718	protein_coding	kinesin-like protein Klp61F	Kinesin	1417	1197	1294	1775	1738	1573	23.74428641	20.99551503	22.2784025	28.77849732	30.18809894	28.07924205
AAEL018039	5577988	841.3748909	941.041513	883.39728	1106.477014	1281.271766	1266.511726	888.6045613	1218.086836	-0.454637175	4.67E-09	7.11E-08	LOC5577988	NC_035109.1	81558320	81790436	-	7767	protein_coding	serine/threonine-protein kinase minibrain%2C transcript variant X1	Pkinase	864	922	881	1174	1268	1225	6.930412661	7.741397777	7.260754594	9.111585045	10.54293008	10.46764118
AAEL005190	5566137	1152.995221	1199.26657	1044.835375	1559.812146	1516.710506	1419.52702	1132.365722	1498.683224	-0.404804768	4.70E-09	7.15E-08	LOC5566137	NC_035108.1	427576	428056	-	481	protein_coding	39S ribosomal protein L42%2C mitochondrial	-	1184	1175	1042	1655	1501	1373	153.357593	159.3068894	138.6697708	207.4111326	201.5259578	189.4486454
AAEL001794	5572428	2942.864491	3045.626762	3076.348303	2460.8275	2548.396999	2520.616806	3021.613185	2509.947102	0.267744379	4.76E-09	7.23E-08	LOC5572428	NC_035108.1	374707048	374736395	+	4366	protein_coding	CD109 antigen	A2M_comp	3022	2984	3068	2611	2522	2438	43.12304167	44.57145946	44.98117325	36.04975204	37.30411393	37.06090441
AAEL017349	23687769	229.8199933	292.9272388	305.8299324	149.8550641	129.3397367	150.94752	276.1923882	143.3807736	0.94490547	4.88E-09	7.41E-08	LOC23687769	NC_035109.1	68614118	68629137	-	2995	protein_coding	heat shock 70 kDa protein cognate 3%2C transcript variant X1	HSP70	236	287	305	159	128	146	4.909235134	6.249234728	6.518717607	3.200217081	2.759996434	3.235355982
AAEL012826	5576838	3019.79576	2920.086517	2746.453065	3501.330587	3501.267091	3471.792959	2895.445114	3491.463545	-0.269960186	4.95E-09	7.50E-08	LOC5576838	NC_035107.1	242520139	242527087	+	2352	protein_coding	replication protein A 70 kDa DNA-binding subunit	tRNA_anti	3101	2861	2739	3715	3465	3358	82.14159022	79.32723335	74.54420199	95.21396307	95.13959526	94.75658878
AAEL004936	5565680	2568.920095	2555.71361	2639.161908	3091.349751	3048.578012	3179.202903	2587.931871	3106.376889	-0.26333747	4.96E-09	7.50E-08	LOC5565680	NC_035108.1	260865081	260939467	-	6711	protein_coding	protein bicaudal D%2C transcript variant X3	-	2638	2504	2632	3280	3017	3075	24.48985478	24.33261885	25.10485985	29.46223887	29.03243413	30.41052548
AAEL010245	5573061	1750.916729	1727.964513	1681.563267	1395.819811	1375.245169	1256.172855	1720.14817	1342.412612	0.357207443	5.13E-09	7.74E-08	LOC5573061	NC_035109.1	279118005	279120468	-	957	protein_coding	methylosome subunit pICln%2C transcript variant X4	-	1798	1693	1677	1481	1361	1215	117.0513446	115.3683783	112.1709195	93.28724385	91.84204924	84.26173234
AAEL011116	5574404	16078.63521	16349.8308	17409.24356	18663.08163	18904.82136	19674.87195	16612.56986	19080.92498	-0.199811316	5.14E-09	7.74E-08	LOC5574404	NC_035109.1	37915833	37980794	+	4681	protein_coding	14-3-3 protein epsilon	-	16511	16019	17362	19802	18709	19030	219.752282	223.1713948	237.421621	255.0055053	258.1114745	269.8150625
AAEL026075	110676126	8880.20559	8965.410683	8953.29661	10016.72718	9977.348125	10329.56625	8932.970961	10107.88052	-0.17820676	5.37E-09	8.08E-08	LOC110676126	NC_035108.1	152587010	152651919	-	3704	protein_coding	protein FAM13A	-	9119	8784	8929	10628	9874	9991	153.3821762	154.6546978	154.3089088	172.9655886	172.1541605	179.0210188
AAEL020137	110678406	454.770919	406.2196553	395.0721093	278.9754653	248.5748064	235.7262641	418.6875612	254.4255119	0.717626078	5.45E-09	8.19E-08	LOC110678406	NC_035109.1	369379437	369380019	-	519	lncRNA	uncharacterized LOC110678406	-	467	398	394	296	246	228	56.05936579	50.01007223	48.59460083	34.37981177	30.60998574	29.15637535
AAEL009765	5572377	1027.373275	996.1567426	977.6530624	759.6426521	715.4104185	746.4665028	1000.39436	740.5065245	0.433844103	5.48E-09	8.22E-08	LOC5572377	NC_035107.1	4152926	4199682	+	2145	protein_coding	ethanolamine kinase	Choline_kinase	1055	976	975	806	708	722	30.6424736	29.6731935	29.09621346	22.65097427	21.31578539	22.33962839
AAEL013724	5578517	1447.086907	1366.653564	1441.912927	1739.826719	1799.64118	1836.183531	1418.551133	1791.88381	-0.336594032	5.55E-09	8.32E-08	LOC5578517	NC_035107.1	220037348	220103618	-	4952	protein_coding	uncharacterized LOC5578517	-	1486	1339	1438	1846	1781	1776	18.69548908	17.63362938	18.58820293	22.47140371	23.22622674	23.80281761
AAEL006449	5567999	1697.356985	1985.168918	1844.004084	2371.291455	2326.094327	2305.568284	1842.176662	2334.318022	-0.342082311	5.75E-09	8.60E-08	LOC5567999	NC_035108.1	438595583	438612421	+	2727	protein_coding	serine/threonine-protein kinase 40%2C transcript variant X2	Pkinase	1743	1945	1839	2516	2302	2230	39.82088489	46.51320174	43.16738556	55.61662619	54.51494262	54.27324246
AAEL004783	5565400	13653.83952	13782.89001	13706.19457	10278.73792	8838.552162	10654.2068	13714.30804	9923.832295	0.466703453	5.82E-09	8.70E-08	LOC5565400	NC_035108.1	288672376	288693063	+	2834	protein_coding	ornithine decarboxylase antizyme-like	-	14021	13504	13669	10906	8747	10305	308.2320544	310.7451442	308.7422414	231.9769258	199.3217349	241.3316008
AAEL020559	5572256	5343.314845	5260.44247	5505.941503	4683.206375	4631.97932	4524.29005	5369.899606	4613.158582	0.219010234	5.94E-09	8.86E-08	LOC5572256	NC_035107.1	32383654	32714795	-	8634	protein_coding	signal transducer and transcription activator%2C transcript variant X6	STAT_bind	5487	5154	5491	4969	4584	4376	39.5932884	38.92907974	40.70976116	34.69253969	34.28687804	33.63808878
AAEL010804	5573886	35.05728712	33.68152921	46.12517013	2.82745404	1.010466693	4.135548492	38.28799548	2.657823075	3.851509145	6.34E-09	9.44E-08	LOC5573886	NC_035109.1	156087691	156559561	+	5452	protein_coding	calcium/calmodulin-dependent protein kinase kinase 1%2C transcript variant X3	Pkinase	36	33	46	3	1	4	0.411382024	0.394729751	0.540083786	0.03316993	0.011845122	0.04869341
AAEL027326	110674049	1343.862673	1455.450323	1421.858505	1101.764591	1036.738827	1105.225335	1407.057167	1081.242917	0.379660762	6.90E-09	1.03E-07	LOC110674049	NC_035107.1	243740223	243743863	-	806	protein_coding	vesicle transport v-SNARE 12	-	1380	1426	1418	1169	1026	1069	106.6701	115.378862	112.6160639	87.42962401	82.20679127	88.02554179
AAEL028021	5564091	10195.82767	9561.471685	9682.274842	11502.08304	11370.78169	10935.4241	9813.191399	11269.42961	-0.19963541	7.19E-09	1.07E-07	LOC5564091	NC_035107.1	21246017	21289388	-	3900	protein_coding	uncharacterized LOC5564091%2C transcript variant X2	-	10470	9368	9656	12204	11253	10577	167.2556248	156.6477072	158.4863287	188.6325924	186.336996	179.9964504
AAEL011811	5575417	2799.713902	2922.127822	2781.548303	2260.078263	2342.261794	2404.821448	2834.463342	2335.720502	0.279462334	7.38E-09	1.09E-07	LOC5575417	NC_035109.1	113204051	113226012	-	2733	protein_coding	DNA replication licensing factor Mcm3	MCM	2875	2863	2774	2398	2318	2326	65.53855696	68.3161658	64.97196177	52.89184158	54.77333414	56.48538876
AAEL013571	5578234	3959.525817	4072.403077	3949.718372	3368.440247	3355.759887	3458.352427	3993.882422	3394.184187	0.234777017	7.79E-09	1.15E-07	LOC5578234	NC_035108.1	61863343	61939605	-	1915	protein_coding	synaptobrevin%2C transcript variant X1	-	4066	3990	3939	3574	3321	3345	132.2809342	135.8769798	131.6668233	112.5032092	111.9941854	115.9293464
AAEL004313	5564542	404.1326154	361.3109497	312.84898	571.1457161	574.9555482	532.4518684	359.4308484	559.5177109	-0.638226416	7.86E-09	1.16E-07	LOC5564542	NC_035108.1	387545058	387649423	+	1854	protein_coding	FK506-binding protein 2%2C transcript variant X1	FKBP_C	415	354	312	606	569	515	13.94559422	12.4518907	10.77219036	19.70343909	19.81973825	18.43586599
AAEL011441	5574828	1109.173612	1047.189363	1116.028573	839.75385	820.4989545	792.9914234	1090.797182	817.748076	0.415416776	7.94E-09	1.17E-07	LOC5574828	NC_035108.1	225119324	225161238	+	2296	protein_coding	calcium/calmodulin-dependent protein kinase type 1%2C transcript variant X2	Pkinase	1139	1026	1113	891	812	767	30.90654779	29.14185846	31.03004716	23.39294834	22.83912826	22.17121654
AAEL022140	5565553	72019.35351	66479.17343	65033.48171	60361.43134	58724.28232	58790.95737	67844.00288	59292.22367	0.194382838	8.05E-09	1.19E-07	LOC5565553	NC_035108.1	94885799	94886914	+	554	lncRNA	uncharacterized LOC5565553	-	73956	65134	64857	64045	58116	56864	8316.915834	7667.252268	7493.871582	6968.745538	6774.563663	6812.298739
AAEL002128	5573599	918.3061598	972.6817374	930.5251712	1232.769962	1217.612365	1234.461225	940.5043561	1228.281184	-0.385349502	8.11E-09	1.19E-07	LOC5573599	NC_035109.1	176971008	176995070	+	1772	protein_coding	venom serine protease Bi-VSP	Trypsin	943	953	928	1308	1205	1194	33.15481681	35.07284134	33.52304143	44.49622502	43.91558854	44.72050021
AAEL003865	5579105	1740.20478	1661.622107	1838.990478	2247.825962	2259.403525	2086.384214	1746.939122	2197.871234	-0.331449393	8.14E-09	1.20E-07	LOC5579105	NC_035109.1	342691819	342714192	+	3275	protein_coding	uncharacterized LOC5579105%2C transcript variant X2	-	1787	1628	1834	2385	2236	2018	33.99475422	32.41789892	35.84653499	43.89916103	44.09160143	40.89553565
AAEL005726	5566946	2236.849681	2348.521173	2351.380955	2816.144224	2924.290609	2710.852037	2312.250603	2817.095623	-0.285136458	8.27E-09	1.21E-07	LOC5566946	NC_035107.1	123563051	123717065	-	8342	protein_coding	active breakpoint cluster region-related protein%2C transcript variant X2	RhoGAP	2297	2301	2345	2988	2894	2622	17.15495042	17.98822042	17.99416989	21.59183481	22.40390484	20.86068404
AAEL008916	5571223	68.16694718	79.61088721	76.20680282	10.36733148	14.1465337	27.91495232	74.66154574	17.4762725	2.104468549	8.56E-09	1.25E-07	LOC5571223	NC_035108.1	19581206	20297350	-	8309	protein_coding	potassium channel subfamily T member 2%2C transcript variant X8	Ion_trans_2	70	78	76	11	14	27	0.524865393	0.612191945	0.585496075	0.079803707	0.108811464	0.215665685
AAEL005879	5567126	1271.800472	1317.662249	1207.276192	977.3566132	976.1108252	942.9050562	1265.579637	965.4574982	0.390242422	8.68E-09	1.27E-07	LOC5567126	NC_035108.1	66299456	66365114	+	4617	protein_coding	vinculin	-	1306	1291	1204	1037	966	912	17.62308597	18.23509941	16.69266845	13.53935649	13.51178201	13.10994915
AAEL005023	5565829	1452.929788	1338.075297	1365.706124	1804.858162	1748.107379	1711.083189	1385.570403	1754.68291	-0.340744082	9.28E-09	1.36E-07	LOC5565829	NC_035108.1	444238083	444280173	-	2993	protein_coding	palmitoyltransferase ZDHHC23%2C transcript variant X2	-	1492	1311	1362	1915	1730	1655	31.05709023	28.56523113	29.12926629	38.5692508	37.32800368	36.69926147
AAEL001411	5570505	10438.30724	10558.64908	11647.60818	12263.61066	13391.71508	13007.3339	10881.5215	12887.55321	-0.244018709	9.55E-09	1.39E-07	LOC5570505	NC_035108.1	45819624	45987488	+	8352	protein_coding	myosin heavy chain%2C non-muscle	Myosin_tail_1	10719	10345	11616	13012	13253	12581	79.95809578	80.77589466	89.02772441	93.9145129	102.4752745	99.97484054
AAEL000847	5566864	1364.312757	1386.045959	1346.654423	1110.246953	1041.79116	955.3117017	1365.671047	1035.783272	0.397987082	9.96E-09	1.45E-07	LOC5566864	NC_035109.1	363796175	363798492	+	693	protein_coding	UPF0587 protein GA18326	-	1401	1358	1343	1178	1031	924	125.9515621	127.7933641	124.0514752	102.4686931	96.07730416	88.49215676
AAEL002261	5574112	11185.22222	11142.46225	10633.85716	12774.43735	12447.93919	12224.68134	10987.18054	12482.35263	-0.184160852	1.08E-08	1.57E-07	LOC5574112	NC_035108.1	30030788	30102139	-	2813	protein_coding	GTP cyclohydrolase 1%2C transcript variant X5	GTP_cyclohydroI	11486	10917	10605	13554	12319	11824	254.3886539	253.0902097	241.3237669	290.4536848	282.8141281	278.9720747
AAEL020256	110678669	67.19313365	84.71414921	80.21768718	27.33205572	17.17793378	17.57608109	77.37499001	20.69535686	1.895886785	1.10E-08	1.59E-07	LOC110678669	NC_035107.1	156569081	156653729	+	3458	protein_coding	uncharacterized LOC110678669%2C transcript variant X1	-	69	83	80	29	17	17	1.243147781	1.565290217	1.480894612	0.505536073	0.317482148	0.326279641
AAEL016998	23687418	99.32898017	96.96197802	71.19319737	178.1296045	186.9363382	206.7774246	89.16138519	190.6144558	-1.095149772	1.12E-08	1.62E-07	LOC23687418	NC_035108.1	259794649	259818811	-	2766	protein_coding	A disintegrin and metalloproteinase with thrombospondin motifs 16	-	102	95	71	189	185	200	2.297453094	2.239820406	1.643105041	4.118971337	4.319315528	4.798923902
AAEL005305	5566316	2310.859509	2403.636402	2404.525173	2783.15726	2881.851008	2911.426139	2373.007028	2858.811469	-0.268580453	1.14E-08	1.65E-07	LOC5566316	NC_035109.1	308006495	308442172	+	5149	protein_coding	dnaJ homolog subfamily B member 6%2C transcript variant X3	DnaJ	2373	2355	2398	2953	2852	2816	28.712665	29.82701463	29.81161075	34.57161728	35.77025262	36.29742379
AAEL023908	110676122	105.1718614	108.1891544	141.3836736	224.3113539	253.6271399	222.2857315	118.2482298	233.4080751	-0.981164871	1.18E-08	1.71E-07	LOC110676122	NC_035108.1	151627557	151676665	+	4984	protein_coding	fer-1-like protein 6	C2	108	106	141	238	251	215	1.350032984	1.386978085	1.81092404	2.878578417	3.252303495	2.863033764
AAEL004320	5564550	4988.84672	5008.341328	5387.620415	5758.581395	6481.133368	6249.847659	5128.269487	6163.187474	-0.264983019	1.19E-08	1.72E-07	LOC5564550	NC_035109.1	50861292	50920806	+	6560	protein_coding	zinc finger MYM-type protein 4%2C transcript variant X2	-	5123	4907	5373	6110	6414	6045	48.65406981	48.78136922	52.42907025	56.14570148	63.14231409	61.15873715
AAEL014762	5565237	2072.275194	2175.010265	1960.31973	1578.661839	1695.563111	1661.456607	2069.20173	1645.227185	0.331054753	1.19E-08	1.72E-07	LOC5565237	NC_035107.1	212035416	212115132	-	2805	protein_coding	zinc transporter ZIP13 homolog	-	2128	2131	1955	1675	1678	1607	47.26475548	49.54414655	44.61419398	35.99656726	38.63264727	38.0232342
AAEL007595	5579964	872.5369239	849.1827969	851.3102051	1147.003856	1116.565696	1114.530319	857.676642	1126.03329	-0.39283335	1.28E-08	1.84E-07	LOC5579964	NC_035107.1	302449787	302453061	-	2564	protein_coding	cellular tumor antigen p53%2C transcript variant X3	P53	896	832	849	1217	1105	1078	21.77151476	21.16153042	21.19575176	28.61222943	27.83169364	27.90402057
AAEL022793	5567332	919.2799734	917.5665078	989.6857155	1167.738519	1300.470634	1283.05392	942.1773989	1250.421024	-0.407822187	1.29E-08	1.85E-07	LOC5567332	NC_035108.1	470920851	471148298	-	5792	protein_coding	apoptosis-resistant E3 ubiquitin protein ligase 1%2C transcript variant X1	HECT	944	899	987	1239	1287	1241	10.15411549	10.1221532	10.90806594	12.89501627	14.34978426	14.2203168
AAEL020983	5569410	656.35032	734.8697281	686.8639464	979.2415826	894.2630231	981.1588798	692.6946648	951.5544952	-0.458581143	1.31E-08	1.88E-07	LOC5569410	NC_035107.1	41653663	41665440	-	2977	lncRNA	uncharacterized LOC5569410	-	674	720	685	1039	885	949	14.10521529	15.77231454	14.72891961	21.03855241	19.19816916	21.15696761
AAEL027472	110676223	1136.440391	1045.148058	1001.718369	1431.634229	1374.234702	1355.426018	1061.102272	1387.098317	-0.386493322	1.40E-08	2.00E-07	LOC110676223	NC_035108.1	176190580	176195088	-	2297	protein_coding	probable ATP-dependent RNA helicase Dbp73D	DEAD	1167	1024	999	1519	1360	1311	31.6525365	29.07238953	27.83964212	39.86354526	38.2360738	37.87980546
AAEL012740	5567660	27098.30913	26864.59182	26808.75105	29596.84641	29301.51316	30492.43292	26923.884	29796.93083	-0.14623495	1.46E-08	2.09E-07	LOC5567660	NC_035107.1	38215533	38232260	+	1849	protein_coding	ATP synthase lipid-binding protein%2C mitochondrial%2C transcript variant X1	-	27827	26321	26736	31403	28998	29493	937.6227457	928.3403804	925.5900481	1023.795861	1012.806576	1058.639472
AAEL006684	5568239	5314.100439	5406.395764	5438.75919	6360.829106	6367.961098	5988.274217	5386.418464	6239.021474	-0.212208213	1.48E-08	2.12E-07	LOC5568239	NC_035108.1	326275959	326294858	+	3134	protein_coding	putative oxidoreductase GLYR1 homolog%2C transcript variant X1	NAD_binding_2	5457	5297	5424	6749	6302	5792	108.4809848	110.2231322	110.7847147	129.8134157	129.8598165	122.6579225
AAEL024479	5576530	2571.841536	2609.808187	2630.137418	2982.021528	3221.367817	3204.016194	2603.929047	3135.801846	-0.267814501	1.56E-08	2.22E-07	LOC5576530	NC_035107.1	285455498	285473032	+	5011	protein_coding	titin homolog	-	2641	2557	2623	3164	3188	3099	32.83542606	33.27730083	33.50680691	38.06196569	41.0855673	41.04527946
AAEL010781	5573854	3346.997106	3267.108333	3016.185038	2694.5637	2647.422735	2589.887243	3210.096826	2643.957893	0.279816675	1.59E-08	2.26E-07	LOC5573854	NC_035108.1	305226923	305277513	+	2313	protein_coding	DNA-(apurinic or apyrimidinic site) lyase%2C transcript variant X2	Exo_endo_phos	3437	3201	3008	2859	2620	2505	92.57688354	90.25095558	83.24561272	74.51053195	73.15112954	71.8783569
AAEL002169	5580078	3198.003636	3089.514815	3621.828576	4040.431824	4157.059974	3999.075392	3303.115676	4065.522397	-0.299594358	1.61E-08	2.28E-07	LOC5580078	NC_035107.1	243082837	243153332	+	9999	protein_coding	uncharacterized LOC5580078	-	3284	3027	3612	4287	4114	3868	20.46186606	19.74229423	23.1233274	25.84497143	26.57070618	25.67414209
AAEL010470	5573370	702.1195559	832.8523585	703.910205	989.6089141	1014.50856	1144.513045	746.2940398	1049.543506	-0.491854774	1.65E-08	2.34E-07	LOC5573370	NC_035107.1	204065050	204102251	+	2806	protein_coding	calcineurin subunit B type 2	-	721	816	702	1050	1004	1107	16.00833837	18.964625	16.01432362	22.55697061	23.10688613	26.18339742
AAEL000569	5564325	643.6907441	662.4034077	668.8149668	458.9900392	483.0030792	437.3342531	658.3030395	459.7757905	0.517561082	1.73E-08	2.46E-07	LOC5564325	NC_035109.1	12573094	12586165	-	3515	protein_coding	golgin subfamily A member 1	-	661	649	667	487	478	423	11.71587657	12.04096059	12.14673788	8.351851682	8.782091248	7.986952129
AAEL003428	5578104	283.3797376	311.2989821	286.7782317	155.5099722	118.2246031	190.2352306	293.8189838	154.656602	0.926396171	1.83E-08	2.59E-07	LOC5578104	NC_035109.1	349316130	349317657	-	1470	protein_coding	regulator of microtubule dynamics protein 1	-	291	305	286	165	117	184	12.33315847	13.53082484	12.4539711	6.766214334	5.140009302	8.307426961
AAEL003918	5563715	250.2700775	229.64679	272.7401364	153.6250029	124.2874032	118.8970192	250.885668	132.2698084	0.921390828	1.84E-08	2.61E-07	LOC5563715	NC_035107.1	250635580	251341856	+	4394	protein_coding	peripheral plasma membrane protein CASK%2C transcript variant X3	Pkinase	257	225	272	163	123	115	3.643944286	3.33936763	3.962488424	2.236179662	1.807758602	1.737016049
AAEL005052	5565955	1110.147425	1154.357865	1191.232655	1508.917973	1534.898906	1402.984826	1151.912648	1482.267235	-0.364194049	1.89E-08	2.68E-07	LOC5565955	NC_035107.1	294631914	294701304	+	2037	protein_coding	tubulin beta chain%2C transcript variant X2	Tubulin	1140	1131	1188	1601	1519	1357	34.86683125	36.20873425	37.33228449	47.37829681	48.15729924	44.21349658
AAEL001815	5572454	444.0589702	436.8392273	460.2489802	626.7523123	650.7405502	639.9761292	447.0490592	639.1563305	-0.515521323	1.93E-08	2.73E-07	LOC5572454	NC_035108.1	375391952	375713975	-	5149	protein_coding	uncharacterized LOC5572454	PDZ	456	428	459	665	644	619	5.517477976	5.420790769	5.706225744	7.785345577	8.077153819	7.978730584
AAEL010102	5572896	299.9345676	346.0011637	326.8870752	194.1518441	201.0828719	176.794698	324.2742688	190.6764713	0.765171331	2.00E-08	2.82E-07	LOC5572896	NC_035108.1	36076819	36139228	-	2300	protein_coding	tetraspanin-9%2C transcript variant X10	Tetraspannin	308	339	326	206	199	171	8.342986444	9.611997069	9.072958389	5.399064623	5.587539655	4.934399611
AAEL021307	5580042	1949.574689	1915.764555	1939.262587	2308.144982	2350.345527	2375.872609	1934.867277	2344.787706	-0.277002737	2.03E-08	2.85E-07	LOC5580042	NC_035108.1	402784650	402820547	+	3030	protein_coding	ATP-dependent zinc metalloprotease YME1 homolog	AAA	2002	1877	1934	2449	2326	2298	41.16424005	40.39832992	40.85761355	48.72202138	49.57496998	50.33539016
AAEL001922	5573003	1294.198183	1249.278538	1261.423131	1617.303711	1573.296641	1591.152282	1268.29995	1593.917545	-0.329685294	2.04E-08	2.86E-07	LOC5573003	NC_035108.1	194458024	194460442	+	1396	protein_coding	uncharacterized LOC5573003	-	1329	1224	1258	1716	1557	1539	59.31140612	57.17915948	57.68386847	74.0987713	72.02753833	73.16767331
AAEL004825	5565509	148.9934703	174.5315604	126.3428573	49.00920336	79.82686873	45.49103341	149.9559627	58.10903517	1.368437583	2.05E-08	2.87E-07	LOC5565509	NC_035109.1	274510794	274579539	+	2679	protein_coding	sodium/potassium/calcium exchanger 5%2C transcript variant X1	Na_Ca_ex	153	171	126	52	79	44	3.55809365	4.162604643	3.010627238	1.170064415	1.904363091	1.090048963
AAEL000667	5565453	139.2553349	147.994598	187.5088438	66.91641229	78.81640204	58.93156601	158.2529256	68.22146011	1.213359856	2.06E-08	2.89E-07	LOC5565453	NC_035109.1	395254853	395271093	+	1905	protein_coding	probable maltase	-	143	145	187	71	78	57	4.676702188	4.963805887	6.28356022	2.246686678	2.644204261	1.985847612
AAEL018249	5576802	180.1555033	153.09786	145.394558	260.1257717	294.0458076	306.0305884	159.5493071	286.7340559	-0.844060269	2.07E-08	2.90E-07	LOC5576802	NC_035107.1	290559876	290581302	+	3207	protein_coding	aminopeptidase N	-	185	150	145	276	291	296	3.593944995	3.050240384	2.894197722	5.187872135	5.859889236	6.125743312
AAEL003750	5578927	33237.22963	32468.99415	32938.38508	36613.64485	35530.02985	36697.82343	32881.53629	36280.49938	-0.141909921	2.08E-08	2.90E-07	LOC5578927	NC_035107.1	248483330	248494080	+	1354	protein_coding	nucleoplasmin-like protein	-	34131	31812	32849	38848	35162	35495	1570.46769	1532.195128	1552.96849	1729.534152	1677.066498	1739.861025
AAEL005143	5566059	1955.41757	1953.528694	1832.974152	1595.626563	1459.113904	1518.780184	1913.973472	1524.506884	0.327846058	2.12E-08	2.96E-07	LOC5566059	NC_035109.1	346789754	346790583	-	700	protein_coding	cytochrome b-c1 complex subunit 8%2C transcript variant X1	-	2008	1914	1828	1693	1444	1469	178.7163664	178.3140898	167.1619029	145.7934656	133.2184975	139.2803339
AAEL009093	5571458	483.0115114	412.3435697	506.3741503	309.1349751	280.9097406	297.7594914	467.2430771	295.9347357	0.658782995	2.15E-08	2.99E-07	LOC5571458	NC_035109.1	134923085	135096874	+	8576	protein_coding	protein crumbs%2C transcript variant X1	EGF	496	404	505	328	278	288	3.603259677	3.072121306	3.769343885	2.305516383	2.093415337	2.22881365
AAEL019806	5574178	3312.913633	3541.663829	3406.243542	2884.945606	2929.342942	2782.190248	3420.273668	2865.492932	0.255055547	2.22E-08	3.08E-07	LOC5574178	NC_035109.1	375666069	375756938	+	4420	protein_coding	CTL-like protein 2%2C transcript variant X3	-	3402	3470	3397	3061	2899	2691	47.95243854	51.19752574	49.19629903	41.74651262	42.35662266	40.4070804
AAEL003963	5579666	245.4010098	217.3989612	194.5278914	348.7193316	393.0715435	356.6910575	219.1092875	366.1606442	-0.739940719	2.36E-08	3.28E-07	LOC5579666	NC_035109.1	267662062	267679739	+	3348	protein_coding	calpain-B%2C transcript variant X1	Peptidase_C2	252	213	194	370	389	345	4.689361882	4.148928224	3.709158873	6.661858687	7.503424724	6.839111578
AAEL023745	5573035	1825.900371	1901.475422	2037.529254	2276.100502	2477.664331	2423.431416	1921.635016	2392.39875	-0.315934527	2.52E-08	3.49E-07	LOC5573035	NC_035107.1	43020998	43238968	-	8918	protein_coding	neurogenic locus Notch protein	EGF_CA	1875	1863	2032	2415	2452	2344	13.09882866	13.62345164	14.58530081	16.32408353	17.75613244	17.44440587
AAEL001394	5570501	3995.556918	4013.205237	4074.055787	3306.236258	3155.687482	3584.486656	4027.605981	3348.803465	0.266479401	2.52E-08	3.49E-07	LOC5570501	NC_035108.1	47735903	47792750	+	3337	protein_coding	peptidylglycine alpha-hydroxylating monooxygenase	Cu2_monoox_C	4103	3932	4063	3508	3123	3467	76.60268067	76.84207257	77.9380922	63.36982669	60.43814908	68.95466905
AAEL005432	5566493	59.4026254	56.13588201	61.16598647	15.07975488	15.15700039	9.304984107	58.90149796	13.18057979	2.155581914	2.55E-08	3.52E-07	LOC5566493	NC_035107.1	80493515	80509141	+	5028	protein_coding	protein mesh%2C transcript variant X3	VWD	61	55	61	16	15	9	0.755845834	0.713360714	0.776593446	0.191824403	0.192659917	0.118799136
AAEL006992	5568652	447.9542243	439.9011845	373.0122454	577.7431089	678.0231509	633.7728064	420.289218	629.8463554	-0.582877132	2.65E-08	3.65E-07	LOC5568652	NC_035109.1	171433002	171434910	+	1769	protein_coding	probable cytochrome P450 28a5	p450	460	431	372	613	671	613	16.20050887	15.88880389	13.46090509	20.88871781	24.49571188	22.99845623
AAEL014816	5565298	3821.244296	3820.301934	3704.051705	4446.642721	4328.839312	4420.901338	3781.865978	4398.794457	-0.218059439	2.65E-08	3.65E-07	LOC5565298	NC_035107.1	278575908	278604519	+	2867	protein_coding	endochitinase A%2C transcript variant X1	-	3924	3743	3694	4718	4284	4276	85.27072651	85.14005016	82.47614495	99.19947757	96.49774111	98.98651787
AAEL026486	5571379	614.4763381	640.9697073	783.125171	903.8428082	1075.136561	975.9894442	679.5237388	984.9896045	-0.535355113	2.69E-08	3.70E-07	LOC5571379	NC_035107.1	59111815	59311688	-	7672	protein_coding	Ca(2+)/calmodulin-responsive adenylate cyclase%2C transcript variant X4	Guanylate_cyc	631	628	781	959	1064	944	5.124121543	5.338175124	6.516307869	7.535102326	8.956295453	8.166377344
AAEL026253	5580025	1348.731741	1403.39705	1381.749662	1681.392669	1732.950378	1737.964254	1377.959484	1717.435767	-0.317647945	2.73E-08	3.76E-07	LOC5580025	NC_035107.1	60518107	60594487	+	8200	protein_coding	ectopic P granules protein 5 homolog%2C transcript variant X1	-	1385	1375	1378	1784	1715	1681	10.52287905	10.93529777	10.75708302	13.11475371	13.50658792	13.6056691
AAEL002780	5576094	2238.797308	2219.91897	2286.204084	2745.457873	2893.976608	2590.92113	2248.306788	2743.451871	-0.287266304	2.91E-08	4.00E-07	LOC5576094	NC_035109.1	129448530	129631424	+	1176	protein_coding	peritrophin-1%2C transcript variant X1	CBM_14	2299	2175	2280	2913	2864	2506	121.7952376	120.6128854	124.1042574	149.3180481	157.2754983	141.4294291
AAEL000672	5565458	4339.313095	4177.530274	4468.125176	4890.553005	5144.285933	5184.943922	4328.322848	5073.260953	-0.228810351	2.98E-08	4.09E-07	LOC5565458	NC_035109.1	395821623	395843587	-	2856	protein_coding	G2/mitotic-specific cyclin-A	Cyclin_C	4456	4093	4456	5189	5091	5015	97.20433568	93.45989937	99.87254896	109.5228178	115.1172144	116.54101
AAEL003532	5578333	511.2521038	467.4587993	457.2408169	627.6947969	733.598819	724.7548733	478.6505733	695.3494964	-0.537606989	3.01E-08	4.12E-07	LOC5578333	NC_035109.1	263674511	263733456	+	3977	protein_coding	sprouty-related%2C EVH1 domain-containing protein 1%2C transcript variant X1	-	525	458	456	666	726	701	8.22436488	7.510202627	7.339532649	10.09480141	11.7889848	11.69845396
AAEL001623	5571500	6049.329655	5708.508874	5967.193205	6675.618989	6784.273375	6908.433756	5908.343911	6789.44204	-0.200310344	3.02E-08	4.13E-07	LOC5571500	NC_035107.1	138295749	138307481	-	1403	protein_coding	proteasome activator complex subunit 3	-	6212	5593	5951	7083	6714	6682	275.8496476	259.9734011	271.5135038	304.3257578	309.0430945	316.0929748
AAEL026834	110676221	634.9264223	561.3588201	532.4448986	857.6610589	838.687355	759.9070354	576.2433803	818.7518164	-0.506794709	3.04E-08	4.15E-07	LOC110676221	NC_035107.1	97530314	97531144	+	763	protein_coding	uncharacterized LOC110676221	-	652	550	531	910	830	735	53.23799796	47.00888162	44.54809511	71.8945543	70.25042119	63.93355362
AAEL014349	5564201	5021.95638	5140.005487	4988.537421	5915.033852	5621.226212	5998.613088	5050.166429	5844.957717	-0.210921282	3.26E-08	4.45E-07	LOC5564201	NC_035108.1	238627219	238629106	+	1650	protein_coding	serine protease easter	Trypsin	5157	5036	4975	6276	5563	5802	194.7205756	199.0414582	193.0048826	229.2863137	217.7311136	233.3779516
AAEL013169	5577315	492.7496467	479.7066281	523.4204088	351.5467857	333.4540086	294.6578301	498.6255612	326.5528748	0.609489965	3.32E-08	4.52E-07	LOC5577315	NC_035108.1	180446183	180482022	+	2430	protein_coding	uncharacterized protein YER152C	Aminotran_1_2	506	470	522	373	330	285	12.97307416	12.61343437	13.75065496	9.252981622	8.770069687	7.784032308
AAEL006038	5567375	2080.065702	2114.791773	2259.130615	2527.743912	2629.234335	2750.139747	2151.329364	2635.705998	-0.292681259	3.36E-08	4.57E-07	LOC5567375	NC_035109.1	33500634	33588950	-	7937	protein_coding	PH-interacting protein%2C transcript variant X2	Bromodomain	2136	2072	2253	2682	2602	2660	16.76654294	17.02453028	18.17037818	20.36955468	21.17123973	22.24289439
AAEL026008	110675610	1144.230899	1232.948099	1111.014967	879.3382065	919.5246904	836.4146825	1162.731322	878.4258598	0.404194894	3.56E-08	4.84E-07	LOC110675610	NC_035108.1	64848268	64849052	-	785	protein_coding	uncharacterized LOC110675610	Retrotrans_gag	1175	1208	1108	933	910	809	93.25387073	100.3550069	90.35022922	71.64586467	74.8629805	68.39823709
AAEL013689	5578401	458.6661732	511.3468525	513.3931979	722.8857496	683.0754843	691.6704853	494.4687412	699.2105731	-0.500583858	3.58E-08	4.85E-07	LOC5578401	NC_035108.1	111157561	111167582	+	1235	protein_coding	calcium and integrin-binding family member 2	-	471	501	512	767	676	669	23.7603376	26.45529056	26.53763145	37.43756103	35.3488359	35.95217786
AAEL000211	5570015	947.5205658	977.7849994	898.4380964	705.9210254	651.7510169	725.7887604	941.2478872	694.4869342	0.438555458	3.65E-08	4.94E-07	LOC5570015	NC_035109.1	212866537	212867191	-	506	protein_coding	turripeptide Pal9.2	-	973	958	896	749	645	702	119.8011483	123.4686671	113.3487272	89.22990739	82.31985102	92.07731331
AAEL012313	5567091	2165.761293	2169.907003	2032.515649	1711.552179	1791.557446	1596.321718	2122.727982	1699.810448	0.320350863	3.72E-08	5.03E-07	LOC5567091	NC_035108.1	102748409	102749560	+	962	protein_coding	charged multivesicular body protein 5	ESCRT-III	2224	2126	2027	1816	1773	1544	144.0317934	144.1218923	134.8769795	113.7941441	119.0224927	106.5217438
AAEL006984	5568651	105.1718614	81.65219201	98.26666679	184.7269973	189.9677382	197.4724405	95.03024005	190.722392	-1.003599163	3.77E-08	5.10E-07	LOC5568651	NC_035109.1	171446731	171448660	+	1735	protein_coding	probable cytochrome P450 28a5	p450	108	80	98	196	188	191	3.878135096	3.006992019	3.615644739	6.809821583	6.997674676	7.306340897
AAEL006432	5567994	453.7971055	467.4587993	511.3877557	637.1196437	728.5464855	693.7382596	477.5478868	686.4681296	-0.523119919	3.81E-08	5.14E-07	LOC5567994	NC_035108.1	438935193	439212754	+	5459	protein_coding	facilitated trehalose transporter Tret1%2C transcript variant X1	Sugar_tr	466	458	510	676	721	671	5.318283444	5.47134564	5.980207273	7.464706609	8.529381668	8.157845373
AAEL011818	5570124	211.3175363	207.1924372	186.5061227	323.2722453	317.2865415	371.1654772	201.6720321	337.2414213	-0.741010528	4.07E-08	5.48E-07	LOC5570124	NC_035107.1	61468544	61482379	+	1879	protein_coding	uncharacterized LOC5570124	-	217	203	186	343	314	359	7.195013468	7.045487121	6.336439888	11.00389611	10.79190829	12.68042214
AAEL011397	5580160	171.3911815	150.0359028	176.4789118	81.99616717	68.71173511	83.74485697	165.9686654	78.15091975	1.086543659	4.16E-08	5.60E-07	LOC5580160	NC_035108.1	353277784	353279752	-	1673	protein_coding	uncharacterized LOC5580160	-	176	147	176	87	68	81	6.554135026	5.730112668	6.734042948	3.134746694	2.624873327	3.213328466
AAEL013068	5580325	10870.68045	10967.93069	11308.68845	12790.45959	12029.60598	12887.40299	11049.09986	12569.15619	-0.186004907	4.18E-08	5.61E-07	LOC5580325	NC_035108.1	253389754	253462021	-	2835	protein_coding	serine/threonine-protein phosphatase PP2A%2C transcript variant X1	Metallophos	11163	10746	11278	13571	11905	12465	245.3163639	247.1926427	254.646776	288.5611955	271.1887782	291.8134217
AAEL006486	5568047	224.9509257	176.5728652	238.6476193	346.8343623	413.2808774	341.1827506	213.3904701	367.0993301	-0.781800684	4.24E-08	5.69E-07	LOC5568047	NC_035109.1	15904196	15905517	+	1261	protein_coding	uncharacterized LOC5568047	-	231	173	238	368	409	330	11.41288788	8.946904138	12.08150465	17.59186459	20.94612059	17.36860333
AAEL013994	5579053	476.1948167	544.0077293	494.3414972	359.0866631	330.4226085	296.7256043	504.8480144	328.7449587	0.617246547	4.25E-08	5.70E-07	LOC5579053	NC_035108.1	102055175	102080283	+	1579	protein_coding	ubiquitin thioesterase OTU1	-	489	533	493	381	327	287	19.29413827	22.01338588	19.98591078	14.54527669	13.3739902	12.06329116
AAEL015304	5567118	1203.633524	1213.555704	1081.936056	818.0767023	899.3153566	908.7867812	1166.375095	875.3929467	0.414741853	4.36E-08	5.84E-07	LOC5567118	NC_035108.1	174336232	174346094	-	1919	protein_coding	ester hydrolase C11orf54 homolog%2C transcript variant X2	-	1236	1189	1079	868	890	879	40.12750463	40.40625938	35.99197057	27.26615453	29.95093674	30.4004452
AAEL011200	5574528	1919.38647	1851.463454	1859.0449	2378.831333	2311.947793	2190.806814	1876.631608	2293.86198	-0.289901641	4.48E-08	5.98E-07	LOC5574528	NC_035107.1	3487478	3491509	-	770	protein_coding	uncharacterized LOC5574528	-	1971	1814	1854	2524	2288	2119	159.4757145	153.6343492	154.1267993	197.5958262	191.8936806	182.6443638
AAEL014244	5563935	1157.864288	1294.187243	1189.227212	870.8558444	767.9546865	990.4638639	1213.759581	876.4247983	0.469932612	4.60E-08	6.14E-07	LOC5563935	NC_035108.1	36255486	36263686	-	1803	protein_coding	UDP-glucuronosyltransferase 2B1	UDPGT	1189	1268	1186	924	760	958	41.08514134	45.86329937	42.10640054	30.89266578	27.22157464	35.26434533
AAEL004335	5564577	227.8723663	241.8946188	230.6258506	125.3504625	119.2350697	138.5408745	233.4642786	127.7088022	0.870781789	4.61E-08	6.15E-07	LOC5564577	NC_035109.1	366710357	366711606	+	1182	protein_coding	soma ferritin	-	234	237	230	133	118	134	12.33380388	13.07593151	12.45573944	6.782867069	6.447033231	7.524079318
AAEL021600	110676370	793.6580279	648.1142741	638.7333341	463.7024626	476.940279	476.6219637	693.5018787	472.4215684	0.554541896	4.69E-08	6.24E-07	LOC110676370	NC_035108.1	214553521	214566663	+	423	protein_coding	dolichyl-diphosphooligosaccharide--protein glycosyltransferase subunit 4	-	815	635	637	492	472	461	120.0372117	97.89829439	96.39582399	70.11385994	72.06045653	72.33135508
AAEL017437	23687857	7349.370719	7309.91249	7499.35103	8201.501686	8338.371149	8530.602652	7386.211413	8356.825162	-0.177983706	4.69E-08	6.24E-07	LOC23687857	NC_035107.1	150839469	150859878	-	1973	protein_coding	nucleolar protein 58%2C transcript variant X2	-	7547	7162	7479	8702	8252	8251	238.3120059	236.7276566	242.6473781	265.8711016	270.1018209	277.5527568
AAEL006511	5568090	35777.90913	34108.16191	33740.56195	31356.46531	30961.70993	30898.75056	34542.211	31072.3086	0.15274157	4.74E-08	6.29E-07	LOC5568090	NC_035108.1	467978923	467979859	-	685	protein_coding	ubiquitin-60S ribosomal protein L40	ubiquitin	36740	33418	33649	33270	30641	29886	3341.544414	3181.497972	3144.421418	2927.799759	2888.735252	2895.631311
AAEL019468	5572409	3.895254124	1.0206524	5.013605448	27.33205572	60.62800157	28.94883945	3.309837324	38.96963225	-3.550785937	4.88E-08	6.47E-07	LOC5572409	NC_035107.1	275885127	276237448	+	9913	protein_coding	papilin%2C transcript variant X4	Kunitz_BPTI	4	1	5	29	60	28	0.025139321	0.006578648	0.032286729	0.176348607	0.390878265	0.18746447
AAEL019882	5566390	335.9656682	348.0424685	339.9224494	491.977003	514.3275466	505.5708032	341.3101954	503.9584509	-0.562134512	5.16E-08	6.82E-07	LOC5566390	NC_035109.1	34332507	34471101	-	6781	protein_coding	dystrobrevin beta%2C transcript variant X3	ZZ	345	341	339	522	509	489	3.169742684	3.279460483	3.200111488	4.640405149	4.847517839	4.786093274
AAEL025245	5573206	349.5990577	256.1837524	314.8544222	491.0345183	468.8565455	493.1641577	306.8790774	484.3517405	-0.657454019	5.35E-08	7.07E-07	LOC5573206	NC_035108.1	426768910	426985311	-	10948	protein_coding	protein abrupt%2C transcript variant X8	BTB	359	251	314	521	464	477	2.042952727	1.495136006	1.835921105	2.868679804	2.737023774	2.891676021
AAEL009722	5572333	610.581084	648.1142741	663.8013614	480.6671868	441.5739447	409.4193007	640.8322398	443.8868108	0.528440944	5.57E-08	7.36E-07	LOC5572333	NC_035107.1	209734678	209748918	-	1101	protein_coding	proclotting enzyme	Trypsin	627	635	662	510	437	396	35.47961343	37.61215125	38.48839717	27.922995	25.63241324	23.87118125
AAEL000572	5564323	452.823292	429.6946605	418.1346944	305.3650363	265.7527402	267.7767649	433.5508823	279.6315138	0.631640161	5.63E-08	7.42E-07	LOC5564323	NC_035109.1	12498885	12564613	+	4321	protein_coding	long-chain fatty acid transport protein 4%2C transcript variant X1	AMP-binding	465	421	417	324	263	259	6.704514649	6.353888612	6.177474249	4.520015096	3.930672499	3.978153541
AAEL014238	5563940	98.35516664	94.92067322	80.21768718	25.44708636	39.40820102	25.84717808	91.16450901	30.23415515	1.594116373	5.65E-08	7.44E-07	LOC5563940	NC_035108.1	406451588	406477638	-	2127	protein_coding	aromatic-L-amino-acid decarboxylase%2C transcript variant X3	-	101	93	80	27	39	25	2.958370351	2.851393966	2.407585129	0.7652008	1.184111217	0.780078956
AAEL021342	110675318	2264.11646	2099.481987	2320.296602	1788.835923	1857.237781	1783.455287	2227.965016	1809.842997	0.30006668	5.68E-08	7.46E-07	LOC110675318	NC_035107.1	73504102	73523184	+	1697	protein_coding	V-type proton ATPase subunit d 1	-	2325	2057	2314	1898	1838	1725	85.35712375	79.04860623	87.28521125	67.42073879	69.94538141	67.46418846
AAEL003896	5579180	287.2749917	307.2163725	309.8408167	450.5076771	439.5530114	482.8252865	301.4440603	457.6286583	-0.6022798	5.69E-08	7.47E-07	LOC5579180	NC_035109.1	84807007	84970411	+	6840	protein_coding	SNF-related serine/threonine-protein kinase	Pkinase	295	301	309	478	435	467	2.686980853	2.869803503	2.89175525	4.212606914	4.107036223	4.531341799
AAEL023926	110675572	127.5695726	85.73480161	120.3265308	38.64187188	43.45006779	42.38937205	111.2103017	41.49377057	1.42424498	5.72E-08	7.50E-07	LOC110675572	NC_035108.1	57241164	57242561	+	983	protein_coding	uncharacterized LOC110675572	-	131	84	120	41	43	41	8.302644356	5.572724019	7.814242476	2.514255914	2.824947075	2.768193103
AAEL019682	5571120	1517.201481	1606.506878	1630.424492	1264.814441	1132.733163	1300.630001	1584.71095	1232.725868	0.362163038	5.80E-08	7.60E-07	LOC5571120	NC_035109.1	262863248	263217145	+	10191	protein_coding	protein muscleblind%2C transcript variant X1	-	1558	1574	1626	1342	1121	1258	9.524656217	10.07232415	10.21322488	7.938068744	7.103693077	8.1927534
AAEL000128	5567758	3426.849816	3413.061626	3569.687079	3987.652681	4144.934374	4031.125893	3469.866174	4054.570983	-0.224579531	5.93E-08	7.76E-07	LOC5567758	NC_035108.1	110149555	110194421	+	4574	protein_coding	retinoblastoma-like protein 2%2C transcript variant X2	-	3519	3344	3560	4231	4102	3899	47.93158208	47.67732448	49.82106337	55.76041616	57.91550849	56.57481185
AAEL003487	5578220	875.4583645	868.5751925	802.1768718	1120.614285	1119.597096	1090.750915	848.7368096	1110.320765	-0.387640777	5.94E-08	7.76E-07	LOC5578220	NC_035108.1	15365583	15488301	-	6746	protein_coding	arf-GAP with SH3 domain%2C ANK repeat and PH domain-containing protein 2%2C transcript variant X7	PH	899	851	800	1189	1108	1055	8.3025598	8.226687317	7.591066661	10.62465066	10.60690799	10.37939802
AAEL011081	5574363	1218.240727	1398.293788	1245.379593	1006.573638	979.1422253	961.5150244	1287.304703	982.410296	0.389357482	6.08E-08	7.93E-07	LOC5574363	NC_035108.1	235607736	235619965	+	1320	protein_coding	HD domain-containing protein 2%2C transcript variant X2	-	1251	1370	1242	1068	969	930	59.04485167	67.68437196	60.22916187	48.77266233	47.40730025	46.76006011
AAEL008723	5570996	10531.79334	10188.15226	10736.13471	9113.826856	9011.341966	9546.913694	10485.3601	9224.027506	0.185042383	6.44E-08	8.38E-07	LOC5570996	NC_035109.1	280317136	280320357	+	1371	protein_coding	HIG1 domain family member 1A%2C mitochondrial%2C transcript variant X2	-	10815	9982	10707	9670	8918	9234	491.4594909	474.8122098	499.9073279	425.175431	420.0736025	447.0112558
AAEL003955	5579659	4375.344195	4421.466198	4807.044904	5135.599022	5499.970209	5448.585138	4534.618432	5361.38479	-0.241461012	6.65E-08	8.65E-07	LOC5579659	NC_035109.1	266943919	266976759	-	7506	protein_coding	PHD and RING finger domain-containing protein 1	PHD	4493	4332	4794	5449	5443	5270	37.29293086	37.63757686	40.88355238	43.76101527	46.83010723	46.59808814
AAEL027520	5566204	261.9558399	295.989196	282.7673473	162.107365	168.7479377	160.2525041	280.2374611	163.7026022	0.775241362	6.77E-08	8.79E-07	LOC5566204	NC_035107.1	28030989	28161637	+	3941	protein_coding	gamma-aminobutyric acid receptor subunit alpha-6%2C transcript variant X1	Neur_chan_LBD	269	290	282	172	167	155	4.252501766	4.798807518	4.580383363	2.63088069	2.73656277	2.610305309
AAEL014852	5565410	831.6367556	868.5751925	858.3292528	1130.039131	1080.188895	1112.462544	852.847067	1107.563523	-0.377357366	7.02E-08	9.11E-07	LOC5565410	NC_035108.1	110475345	110491840	-	1331	protein_coding	neurogenic locus notch homolog protein 2	-	854	851	856	1199	1069	1076	39.97407958	41.69589229	41.16753508	54.30255561	51.86746562	53.65377198
AAEL019671	5564326	792.6842143	890.0088929	987.6802733	1126.269193	1306.533434	1226.190128	890.1244602	1219.664251	-0.454305515	7.69E-08	9.96E-07	LOC5564326	NC_035109.1	12063113	12356686	-	8186	protein_coding	uncharacterized LOC5564326%2C transcript variant X4	-	814	872	985	1195	1293	1186	6.195142808	6.946827457	7.702357021	8.79985075	10.2005165	9.61565764
AAEL022931	5573557	8449.780009	8341.792067	8436.895249	9330.598333	9525.669513	9379.42398	8409.489108	9411.897275	-0.162403078	7.75E-08	1.00E-06	LOC5573557	NC_035107.1	134422514	134445440	-	3209	protein_coding	neutral alpha-glucosidase AB	Glyco_hydro_31	8677	8173	8414	9900	9427	9072	168.4606755	166.093849	167.8386376	185.9707399	189.713907	187.6287425
AAEL019926	5579938	61.35025246	95.94132562	76.20680282	28.2745404	18.18840047	20.67774246	77.83279363	22.38022778	1.792719166	7.79E-08	1.01E-06	LOC5579938	NC_035109.1	169807548	169946091	-	2362	protein_coding	atrial natriuretic peptide receptor 3	ANF_receptor	63	94	76	30	18	20	1.661725612	2.595312915	2.059647287	0.765632751	0.492139235	0.5619739
AAEL022462	5576834	3214.558466	3055.833286	3237.786399	3700.194854	3644.753361	3997.007618	3169.392717	3780.651944	-0.254109108	8.26E-08	1.07E-06	LOC5576834	NC_035109.1	75480771	75544055	-	5944	protein_coding	transcription factor E2f1%2C transcript variant X1	E2F_TDP	3301	2994	3229	3926	3607	3866	34.59914613	32.84844101	34.77349953	39.81535899	39.18886807	43.16672418
AAEL026904	5570465	4616.849951	4325.524872	4525.280278	3646.473227	3691.234829	4015.617586	4489.218367	3784.441881	0.246809563	8.37E-08	1.08E-06	LOC5570465	NW_018735711.1	914	2778	+	697	transcribed_pseudogene	60S ribosomal protein L28	-	4741	4238	4513	3869	3653	3884	423.77549	396.524423	414.4686729	334.6147593	338.4638359	369.838813
AAEL011102	5574383	2636.113229	2765.968004	2725.395922	2335.477037	2204.838324	2242.50117	2709.159052	2260.938844	0.260500693	8.54E-08	1.10E-06	LOC5574383	NC_035108.1	231953613	231969133	+	2272	protein_coding	lysosomal-associated transmembrane protein 4B%2C transcript variant X1	-	2707	2710	2718	2478	2182	2169	74.22985055	77.78623143	76.57734068	65.746421	62.02143312	63.36030634
AAEL007534	5569297	2212.504343	2202.56788	1990.401363	2742.630419	2655.506469	2492.701854	2135.157862	2630.27958	-0.301164043	8.72E-08	1.12E-06	LOC5569297	NC_035109.1	100394991	100421826	+	1592	protein_coding	uncharacterized LOC5569297	-	2272	2158	1985	2910	2628	2411	88.91272508	88.39956837	79.81354535	110.1866722	106.6050248	100.5125267
AAEL005997	5567329	2105.384854	2008.643924	2173.899322	1685.162608	1675.353777	1765.879206	2095.976033	1708.79853	0.294949663	8.76E-08	1.12E-06	LOC5567329	NC_035109.1	154731464	154746243	-	1578	protein_coding	probable fatty acid-binding protein	-	2162	1968	2168	1788	1658	1708	85.35861273	81.33170238	87.94505686	68.30298078	67.85360173	71.83678885
AAEL017161	23687581	847.2177721	871.6371497	850.3074841	606.960134	634.5730831	666.8571944	856.3874686	636.1301371	0.429527783	9.02E-08	1.16E-06	LOC23687581	NC_035108.1	86782959	86785825	+	440	protein_coding	U6 snRNA-associated Sm-like protein LSm6	-	870	854	848	644	628	645	123.1871006	126.574716	123.3679451	88.22919815	92.17270761	97.2910928
AAEL023603	5579467	21712.14649	21037.68727	20749.30751	24478.21211	23520.63321	23062.92005	21166.38042	23687.25512	-0.162395862	9.15E-08	1.17E-06	LOC5579467	NC_035107.1	42916121	42930458	-	1244	protein_coding	histone H2A.V	Histone	22296	20612	20693	25972	23277	22307	1116.619564	1080.541673	1064.785755	1258.531689	1208.375759	1190.109249
AAEL019515	5567935	388.5515989	402.1370457	384.0421774	556.0659612	535.5473472	620.3322738	391.5769406	570.6485274	-0.542966101	9.21E-08	1.18E-06	LOC5567935	NC_035109.1	230958503	231067220	+	4954	protein_coding	reversion-inducing cysteine-rich protein with Kazal motifs%2C transcript variant X1	-	399	394	383	590	530	600	5.017825462	5.186590821	4.948823065	7.179185099	6.909000838	8.038245971
AAEL024653	5568816	1134.492764	1143.130688	1354.676192	1531.537605	1569.254774	1650.083848	1210.766548	1583.625409	-0.387130147	9.32E-08	1.19E-06	LOC5568816	NC_035108.1	307686007	307730864	+	6991	protein_coding	protein son of sevenless%2C transcript variant X1	Histone	1165	1120	1351	1625	1553	1596	10.38210175	10.44769506	12.37015672	14.0117766	14.34589116	15.15163949
AAEL011412	5574780	832.6105691	854.2860589	843.2884364	1071.605081	1160.015763	1066.971511	843.3950215	1099.530785	-0.382567277	1.05E-07	1.34E-06	LOC5574780	NC_035109.1	328915902	329012293	+	2704	protein_coding	switch-associated protein 70%2C transcript variant X3	PH	855	837	841	1137	1148	1032	19.69963071	20.18647732	19.90895494	25.34737084	27.41767214	25.33022534
AAEL026714	5576006	1810.319354	1747.356909	1743.731975	2249.710931	2082.571854	2134.976909	1767.136079	2155.753231	-0.287013434	1.06E-07	1.35E-06	LOC5576006	NC_035107.1	146554336	146581621	-	3711	protein_coding	uncharacterized LOC5576006	RhoGAP	1859	1712	1739	2387	2061	2065	31.20952026	30.08531573	29.99630651	38.77400001	35.86595633	36.93134675
AAEL008943	5571310	407.054056	424.5913985	484.3142863	641.8320671	633.5626164	613.095064	438.6532469	629.4965825	-0.521572761	1.07E-07	1.36E-06	LOC5571310	NC_035107.1	81036267	81046732	-	2181	protein_coding	trichohyalin	-	418	416	483	681	627	593	11.94041094	12.43882714	14.17589932	18.82220884	18.56552579	18.04534008
AAEL019997	5578628	578.4452375	562.3794725	591.6054429	854.8336048	792.2058871	739.229293	577.4767176	795.4229283	-0.46266585	1.07E-07	1.36E-06	LOC5578628	NC_035107.1	69392580	69942768	+	8168	protein_coding	serine-rich adhesin for platelets%2C transcript variant X1	-	594	551	590	907	784	715	4.530742429	4.399239816	4.62376164	6.693768668	6.198629968	5.809735439
AAEL028247	110678629	53.55974421	58.17718681	62.16870756	16.02223956	9.094200235	16.54219397	57.96854619	13.88621126	2.05977354	1.09E-07	1.38E-06	LOC110678629	NC_035107.1	155551431	155563324	-	1724	protein_coding	uncharacterized LOC110678629	-	55	57	62	17	9	16	1.987577563	2.156151941	2.302043803	0.594416425	0.337132504	0.615954687
AAEL012427	5576268	1607.76614	1623.857969	1604.353744	1283.664134	1253.989166	1348.188808	1611.992617	1295.280703	0.315775955	1.09E-07	1.39E-06	LOC5576268	NC_035109.1	125844630	125850886	+	1636	protein_coding	uncharacterized LOC5576268%2C transcript variant X1	-	1651	1591	1600	1362	1241	1304	62.87274637	63.42035196	62.60309987	50.18488689	48.98734024	52.90056804
AAEL013521	5578144	1366.260384	1353.385083	1390.774151	1780.353561	1625.840909	1710.049302	1370.139873	1705.41459	-0.316115949	1.12E-07	1.42E-06	LOC5578144	NC_035107.1	144029461	144044370	+	2003	protein_coding	tryptophan--tRNA ligase%2C cytoplasmic	-	1403	1326	1387	1889	1609	1654	43.6390592	43.1722161	44.32560447	56.84995824	51.87647675	54.80505265
AAEL005772	5567053	153.8625379	129.6228548	143.3891158	70.68635101	68.71173511	45.49103341	142.2915029	61.62970651	1.204549297	1.13E-07	1.42E-06	LOC5567053	NC_035107.1	122385671	122386441	+	716	protein_coding	general odorant-binding protein 99a	-	158	127	143	75	68	44	13.74810126	11.56731244	12.78445357	6.314331558	6.133258486	4.078549124
AAEL001473	5570923	2011.898755	1938.218908	2147.828574	2492.871979	2653.485535	2372.770947	2032.648746	2506.376154	-0.302261868	1.18E-07	1.49E-06	LOC5570923	NC_035108.1	261693076	261723076	+	5914	protein_coding	intersectin-1%2C transcript variant X2	SH3_2	2066	1899	2142	2645	2626	2295	21.76444788	20.94042116	23.18447689	26.96022408	28.67535344	25.75534745
AAEL006567	5568147	2282.618917	2281.158114	2336.340139	2674.771522	2761.605471	2754.275296	2300.039057	2730.21743	-0.247183853	1.18E-07	1.49E-06	LOC5568147	NC_035109.1	44807791	44996489	-	9576	protein_coding	mucin-5AC%2C transcript variant X4	HLH	2344	2235	2330	2838	2733	2664	15.25008019	15.22071863	15.57510341	17.86517995	18.43108374	18.4635891
AAEL013291	5577581	260.0082128	249.0391856	219.5959186	393.0161116	361.747076	395.9787681	242.8811057	383.5806519	-0.659127082	1.19E-07	1.50E-06	LOC5577581	NC_035107.1	301972190	301992354	-	4269	protein_coding	uncharacterized LOC5577581%2C transcript variant X1	-	267	244	219	417	358	383	3.896581498	3.727395178	3.28380315	5.888287974	5.415670708	5.954409002
AAEL007993	5569890	262.9296534	272.5141908	260.7074833	130.0628859	136.4130035	178.8624723	265.3837759	148.4461206	0.840244865	1.24E-07	1.56E-06	LOC5569890	NC_035107.1	283060940	283097610	-	2095	protein_coding	serine protease easter	Trypsin	270	267	260	138	135	173	8.029313117	8.311300822	7.944169022	3.97076514	4.161454199	5.480600162
AAEL018118	5567894	1652.561562	1686.117765	1598.337417	2054.616603	2000.724052	1963.351647	1645.672248	2006.230767	-0.286103357	1.27E-07	1.59E-06	LOC5567894	NC_035109.1	396674006	396717757	-	7324	protein_coding	transcription termination factor 2%2C transcript variant X1	SNF2_N	1697	1652	1594	2180	1980	1899	14.43551107	14.70968846	13.93154033	17.94267949	17.45871328	17.20848638
AAEL013826	5578714	1710.016561	1591.197092	1674.54422	2016.917215	2019.922919	2028.486535	1658.585957	2021.775557	-0.285423214	1.30E-07	1.64E-06	LOC5578714	NC_035107.1	158379557	158484204	+	3906	protein_coding	serine/threonine-protein kinase Warts%2C transcript variant X1	Pkinase	1756	1559	1670	2140	1999	1962	28.00856961	26.02888974	27.36802055	33.02635735	33.05034012	33.33748302
AAEL009192	5571597	20.45008415	34.70218161	26.07074833	83.88113653	82.85826881	80.6431956	27.07433803	82.46086698	-1.609682399	1.32E-07	1.65E-06	LOC5571597	NC_035108.1	97390048	97434173	-	3825	protein_coding	neurotrypsin	Trypsin	21	34	26	89	82	78	0.342047573	0.579681239	0.435112003	1.402612511	1.384451642	1.353409456
AAEL020092	5569968	6074.648807	6458.688388	6517.687083	5282.626632	5434.289874	5692.5825	6350.341426	5469.833002	0.215475769	1.32E-07	1.66E-06	LOC5569968	NC_035109.1	358547344	358557127	+	8389	protein_coding	protein scylla%2C transcript variant X1	-	6238	6328	6500	5605	5378	5506	46.32696331	49.19240365	49.59778907	40.27583601	41.40053768	43.56041976
AAEL012187	5575936	878.3798051	857.3480161	893.4244909	1109.304468	1225.696098	1095.92035	876.384104	1143.640306	-0.383810887	1.40E-07	1.75E-06	LOC5575936	NC_035108.1	187985880	188041635	+	6071	protein_coding	lethal(3)malignant brain tumor-like protein 3%2C transcript variant X1	MBT	902	840	891	1177	1213	1060	9.256460711	9.023204926	9.394563932	11.68679353	12.90315594	11.5880851
AAEL009964	5572696	2947.733559	2824.145191	2793.580956	2445.747745	2317.000127	2426.533078	2855.153235	2396.426983	0.252667714	1.44E-07	1.79E-06	LOC5572696	NC_035108.1	93105548	93106408	+	541	protein_coding	ATP synthase subunit e%2C mitochondrial	-	3027	2767	2786	2595	2293	2347	348.5891082	333.5444062	329.6423504	289.1473647	273.7172497	287.9266524
AAEL004332	5564592	667.0622688	707.3121133	727.9755111	941.5421954	992.2782923	881.905716	700.7832977	938.5754012	-0.42191184	1.49E-07	1.86E-06	LOC5564592	NC_035109.1	365758934	365778079	+	4481	protein_coding	WD repeat-containing protein 19	-	685	693	726	999	982	853	9.523888122	10.08556095	10.37100472	13.43908453	14.15245954	12.63397842
AAEL019932	5565805	1525.965803	1352.36443	1445.923811	1738.884235	1882.499449	1802.065255	1441.418015	1807.816313	-0.326181737	1.50E-07	1.87E-06	LOC5565805	NC_035109.1	325405143	325520808	-	4999	protein_coding	protein groucho%2C transcript variant X1	-	1567	1325	1442	1845	1863	1743	19.52920288	17.28520398	18.46465845	22.24807168	24.06717391	23.14090257
AAEL004147	5564165	2595.21306	2596.539706	2590.028575	2212.954029	2144.210322	2197.010136	2593.927114	2184.724829	0.247584076	1.52E-07	1.89E-06	LOC5564165	NC_035109.1	154564801	154589084	+	3010	protein_coding	tetraspanin-33	Tetraspannin	2665	2544	2583	2348	2122	2125	55.16065001	55.11786401	54.93094439	47.02304389	45.52754811	46.85527403
AAEL012960	5577048	3049.010166	3119.113735	3072.337419	3572.016938	3519.455491	3702.349788	3080.153773	3597.940739	-0.224108854	1.53E-07	1.90E-06	LOC5577048	NC_035108.1	314311728	314328650	+	2149	protein_coding	importin subunit alpha	Arm	3131	3056	3064	3790	3483	3581	90.77062162	92.73820849	91.26652197	106.3119137	104.6676412	110.5946068
AAEL006533	5568069	198.6579603	213.3163516	181.4925172	110.2707076	108.1199361	92.01595395	197.8222764	103.4688659	0.933548929	1.55E-07	1.92E-06	LOC5568069	NC_035108.1	468786124	468834837	-	1808	protein_coding	DNA-binding protein D-ETS-6%2C transcript variant X1	Ets	204	209	181	117	107	89	7.029596526	7.538581381	6.408247899	3.900915806	3.821912408	3.267063863
AAEL006248	5567663	26.29296534	15.309786	17.04625852	58.43405017	80.83733542	70.30432437	19.54966996	69.85856999	-1.832965044	1.58E-07	1.95E-06	LOC5567663	NC_035109.1	62491998	62493544	+	1547	protein_coding	chaoptin	-	27	15	17	62	80	68	1.087356883	0.632328436	0.703424941	2.415908697	3.339604605	2.917323849
AAEL009773	5572387	1587.316056	1540.164472	1464.975512	1247.849716	1175.172764	1234.461225	1530.81868	1219.161235	0.328344749	1.59E-07	1.96E-06	LOC5572387	NC_035107.1	67606008	67638153	-	1403	protein_coding	geminin%2C transcript variant X1	-	1630	1509	1461	1324	1163	1194	72.38166864	70.14122336	66.65791113	56.8865316	53.53248718	56.48234239
AAEL025744	110677651	590.1309999	565.4414297	582.5809531	401.4984737	380.9459432	433.1987046	579.3844609	405.2143738	0.516314913	1.59E-07	1.97E-06	LOC110677651	NC_035109.1	114149332	114150545	-	1135	protein_coding	microfibril-associated glycoprotein 4-like	Fibrinogen_C	606	554	581	426	377	419	33.26407262	31.83139492	32.76720709	22.62522355	21.45067025	24.50102226
AAEL015644	5566650	414.8445643	473.5827137	459.2462591	619.2124348	671.9603507	620.3322738	449.2245123	637.1683531	-0.504568323	1.60E-07	1.97E-06	LOC5566650	NC_035107.1	193810018	193840226	+	4694	protein_coding	multidrug resistance-associated protein 9	ABC_tran	426	464	458	657	665	600	5.654121951	6.446391284	6.245706154	8.437259869	9.14900654	8.483483286
AAEL007758	5569553	89.59084486	99.00328282	116.3156464	36.75690252	45.47100118	33.08438794	101.6365914	38.43743055	1.402478496	1.65E-07	2.03E-06	LOC5569553	NC_035107.1	71027843	71030320	-	2100	protein_coding	transmembrane protein 205	-	92	97	116	39	45	32	2.729400018	3.012272154	3.535882703	1.119500917	1.383848658	1.011338934
AAEL013163	5577316	1013.739886	1079.850239	1060.878913	850.1211814	783.1116869	773.347568	1051.489679	802.1934788	0.389519398	1.74E-07	2.15E-06	LOC5577316	NC_035108.1	180489701	180509501	+	1070	protein_coding	uncharacterized LOC5577316	-	1041	1058	1058	902	775	748	60.61297622	64.48276588	63.29378173	50.81616672	46.77494686	46.39635509
AAEL002597	5575321	2125.834938	2214.815708	2021.485717	1753.021505	1751.138779	1716.252624	2120.712121	1740.137636	0.285165997	1.80E-07	2.22E-06	LOC5575321	NC_035109.1	256508613	256520778	-	1506	protein_coding	WW domain-binding protein 2	GRAM	2183	2170	2016	1860	1733	1660	90.30824891	93.96725267	85.68892825	74.45041342	74.31371436	73.15586664
AAEL006922	5568503	23629.58533	23434.17911	23361.39595	21072.07248	19938.52878	21743.68008	23475.05346	20918.09378	0.166396371	1.82E-07	2.24E-06	LOC5568503	NC_035109.1	143587295	143698234	+	1549	protein_coding	myophilin	CH	24265	22960	23298	22358	19732	21031	975.9499257	966.6343711	962.7784886	870.0829842	822.6499336	901.1032354
AAEL010382	5573295	165.5483003	157.1804696	168.4571431	85.76610589	87.91060227	64.10100163	163.7286377	79.2592366	1.044881131	1.84E-07	2.26E-06	LOC5573295	NC_035108.1	182978356	183004002	-	4108	protein_coding	xanthine dehydrogenase/oxidase	-	170	154	168	91	87	62	2.578203205	2.444736482	2.617809274	1.335334589	1.367679054	1.001676068
AAEL024618	5569804	2772.447123	2521.011428	2873.798643	3418.391935	3573.010226	3097.525821	2722.419065	3362.975994	-0.304892503	1.94E-07	2.38E-06	LOC5569804	NC_035108.1	448273600	449091896	-	8147	protein_coding	uncharacterized LOC5569804%2C transcript variant X3	-	2847	2470	2866	3627	3536	2996	21.77150283	19.77156307	22.51840495	26.83669192	28.02914937	24.40676031
AAEL008773	5571044	3792.02989	3762.124747	4496.201366	4844.371256	4862.365726	5039.165838	4016.785334	4915.30094	-0.291195161	1.95E-07	2.39E-06	LOC5571044	NC_035108.1	198768206	198796149	-	13326	protein_coding	laminin subunit alpha	Laminin_G_2	3894	3686	4484	5140	4812	4874	18.20517239	18.03836994	21.53897093	23.25104365	23.31960489	24.27458195
AAEL008482	5570677	374.9182095	309.2576773	320.8707487	556.0659612	511.2961466	460.0797698	335.0155451	509.1472925	-0.604053434	2.00E-07	2.44E-06	LOC5570677	NC_035108.1	19284287	19307617	+	3973	protein_coding	structure-specific endonuclease subunit SLX4	-	385	303	320	590	506	445	6.0372731	4.973542472	5.155734779	8.951845703	8.224837567	7.433742089
AAEL001378	5570348	3010.057625	3115.031125	3080.359188	3590.866631	3485.099623	3676.50261	3068.482646	3584.156288	-0.224154933	2.07E-07	2.53E-06	LOC5570348	NC_035108.1	204979432	205002382	+	2211	protein_coding	spermine synthase%2C transcript variant X1	-	3091	3052	3072	3810	3449	3556	87.09814788	90.01969854	88.93887339	103.8760375	100.739509	106.7429137
AAEL021733	5570864	3497.938204	3448.78446	3654.918372	3949.01081	4485.461649	4212.056139	3533.880345	4215.509533	-0.254155221	2.08E-07	2.54E-06	LOC5570864	NC_035108.1	214799106	214894409	-	8073	protein_coding	dnaJ homolog subfamily C member 13	DnaJ	3592	3379	3645	4190	4439	4074	27.72043448	27.29574843	28.90158996	31.28658863	35.50958286	33.49285086
AAEL006472	5568010	3756.972603	3723.339956	4181.346944	4393.863579	5051.322997	4728.999701	3887.219834	4724.728759	-0.281271946	2.10E-07	2.56E-06	LOC5568010	NC_035109.1	216387324	216454196	+	11709	protein_coding	dmX-like protein 2%2C transcript variant X1	-	3858	3648	4170	4662	4999	4574	20.52773699	20.31780516	22.79687952	24.00112532	27.571393	25.92641078
AAEL005749	5567015	971.865904	841.0175777	891.4190487	1228.057538	1185.277431	1125.903077	901.4341768	1179.746015	-0.388142199	2.11E-07	2.56E-06	LOC5567015	NC_035108.1	436191252	436213341	+	3297	protein_coding	lysosomal alpha-mannosidase	-	998	824	889	1303	1173	1089	18.85863485	16.29858989	17.2600468	23.82344757	22.97600108	21.92173765
AAEL001642	5571647	929.0181087	882.8643261	967.6258516	727.598173	689.1382845	679.2638398	926.5027621	698.6667658	0.406782993	2.25E-07	2.73E-06	LOC5571647	NC_035108.1	300456431	300457736	-	922	protein_coding	6-pyruvoyl tetrahydrobiopterin synthase%2C transcript variant X2	-	954	865	965	772	682	657	64.46383094	61.18246268	66.99702948	50.473744	47.76929497	47.29339506
AAEL007043	5568717	6593.691419	6291.301395	6638.013614	7295.773909	7325.883523	7537.037127	6507.668809	7386.231519	-0.182521704	2.28E-07	2.77E-06	LOC5568717	NC_035109.1	299849680	299877639	-	2996	protein_coding	protein DEK%2C transcript variant X2	-	6771	6164	6620	7741	7250	7290	140.8022719	134.1722147	141.4410056	155.7522753	156.2757441	161.4922787
AAEL010821	5573974	67819.29575	65513.63626	66836.37423	61952.34548	60806.85417	60928.00205	66723.10208	61229.06723	0.123966193	2.32E-07	2.81E-06	LOC5573974	NC_035109.1	52048904	52050772	+	1360	protein_coding	60S acidic ribosomal protein P0	-	69643	64188	66655	65733	60177	58931	3190.341843	3077.915574	3137.277822	2913.558125	2857.505024	2875.881226
AAEL025134	5569564	4186.42437	4260.203118	4213.434019	3664.380436	3651.826628	3702.349788	4220.020502	3672.852284	0.200347178	2.35E-07	2.84E-06	LOC5569564	NC_035107.1	71687743	71842603	-	2762	protein_coding	chloride intracellular channel exc-4%2C transcript variant X3	-	4299	4174	4202	3888	3614	3581	96.97112372	98.55315637	97.38487898	84.85583735	84.50061153	86.0491709
AAEL004583	5565097	545.3355774	547.0696865	587.5945586	380.7638108	406.2076105	391.8432196	559.9999408	392.9382136	0.511419948	2.38E-07	2.88E-06	LOC5565097	NC_035108.1	33540234	33850262	+	7958	protein_coding	contactin-associated protein-like 4%2C transcript variant X3	Laminin_G_2	560	536	586	404	402	379	4.384123197	4.39240748	4.713601206	3.06024764	3.262251926	3.160831309
AAEL013799	5578648	74.00982836	66.34240601	80.21768718	28.2745404	19.19886716	21.71162958	73.52330718	23.06167905	1.668991918	2.40E-07	2.89E-06	LOC5578648	NC_035108.1	315433443	315448335	+	1400	protein_coding	zinc finger protein 14	zf-C2H2	76	65	80	30	19	21	3.382082631	3.02779933	3.657809692	1.291731827	0.876437484	0.995536764
AAEL012456	5576307	1559.075463	1449.326408	1525.138777	1835.017672	1859.258715	1849.624063	1511.180216	1847.966817	-0.289979063	2.41E-07	2.91E-06	LOC5576307	NC_035107.1	123426451	123466376	+	4099	protein_coding	RING finger protein unkempt%2C transcript variant X1	-	1601	1420	1521	1947	1840	1789	24.33391973	22.59187069	23.75256148	28.63302118	28.98913673	28.96666293
AAEL008650	5570882	842.3487044	861.4306257	794.155103	636.1771591	615.3742159	616.1967253	832.6448111	622.5827001	0.419129058	2.42E-07	2.91E-06	LOC5570882	NC_035109.1	172443115	172454736	-	1992	protein_coding	secernin-1	-	865	844	792	675	609	596	27.05362282	27.63089039	25.45042286	20.42648221	19.74346329	19.85742674
AAEL013980	5579045	1181.235813	1137.006774	1095.974151	936.829772	857.8862222	757.8392612	1138.072246	850.8517518	0.418621298	2.42E-07	2.91E-06	LOC5579045	NC_035109.1	230597704	230607568	+	731	protein_coding	glutaredoxin-C4%2C transcript variant X2	-	1213	1114	1093	994	849	733	103.381322	99.38242312	95.71101901	81.96871915	75.00421866	66.55070202
None	novel.256	2867.880849	2745.554956	2606.072112	3231.779968	3274.922551	3224.693937	2739.835973	3243.798819	-0.243441816	2.45E-07	2.94E-06	-	NC_035108.1	112654738	112659105	+	4368	-	- && P04146.3 RecName: Full=Copia protein; AltName: Full=Gag-int-pol protein; Contains: RecName: Full=Copia VLP protein; Contains: RecName: Full=Copia protease && PF00665:Integrase core domain	rve	2945	2690	2599	3429	3241	3119	42.00503268	40.16163805	38.08752961	47.32209867	47.91723827	47.39131816
AAEL004862	5565543	241.5057557	238.8326616	218.5931976	97.07592205	118.2246031	154.0491813	232.977205	123.1165688	0.923407708	2.54E-07	3.05E-06	LOC5565543	NC_035108.1	115941309	116481485	-	6638	protein_coding	ankyrin repeat-containing protein kinase A	-	248	234	218	103	117	149	2.327625413	2.29890157	2.102221147	0.935360699	1.138266598	1.489755727
AAEL021846	23687858	363.2324471	424.5913985	356.9687079	232.793716	212.1980055	267.7767649	381.5975178	237.5894954	0.683868169	2.58E-07	3.09E-06	LOC23687858	NC_035108.1	367265544	367512413	+	2860	protein_coding	CD63 antigen	Tetraspannin	373	416	356	247	210	259	8.125338378	9.485693005	7.967886148	5.206070698	4.741859039	6.010350158
AAEL001655	5571662	1744.100034	1798.389529	1862.053064	2219.551422	2153.304522	2147.383555	1801.514209	2173.413166	-0.271066256	2.60E-07	3.11E-06	LOC5571662	NC_035108.1	299344055	299375864	-	4392	protein_coding	structural maintenance of chromosomes protein 4	SMC_N	1791	1762	1857	2355	2131	2077	25.40574366	26.1628674	27.06504337	32.3227067	31.33404741	31.38630628
AAEL008715	5570967	224.9509257	198.0065656	212.576871	346.8343623	360.7366093	311.200024	211.8447874	339.5903319	-0.680700103	2.60E-07	3.11E-06	LOC5570967	NC_035109.1	95166093	95184034	-	1782	protein_coding	katanin p60 ATPase-containing subunit A-like 2	AAA	231	194	212	368	357	301	8.076123242	7.099631339	7.615305252	12.44856411	12.93766479	11.21049629
AAEL024775	5572598	1123.780815	1101.28394	1053.859865	884.9931146	830.6036215	815.7369401	1092.974873	843.7778921	0.372806668	2.61E-07	3.12E-06	LOC5572598	NW_018734561.1	5326	5994	-	510	protein_coding	eukaryotic translation initiation factor 3 subunit D-like	-	1154	1079	1051	939	822	789	140.9724638	137.9726597	131.9142446	110.9876249	104.0871265	102.6769289
AAEL026416	110681133	23.37152475	82.67284441	53.14421775	11.30981616	9.094200235	2.067774246	53.0628623	7.490596881	2.810936757	2.62E-07	3.13E-06	LOC110681133	NW_018736128.1	82365	84735	-	2129	protein_coding	protein-cysteine N-palmitoyltransferase Rasp-like%2C transcript variant X1	MBOAT	24	81	53	12	9	2	0.702318709	2.48113917	1.593526768	0.339769762	0.272999735	0.062347691
AAEL002142	5580098	1685.671222	1732.047123	1697.606805	1431.634229	1396.464969	1317.172195	1705.108383	1381.757131	0.302805446	2.68E-07	3.20E-06	LOC5580098	NC_035107.1	243795744	243842973	-	2535	protein_coding	lysM and putative peptidoglycan-binding domain-containing protein 2	-	1731	1697	1693	1519	1382	1274	42.54198613	43.65617143	42.75019987	36.12093233	35.20671117	33.35473601
AAEL009287	5571763	16261.71216	15850.73177	15978.36056	18188.06936	17945.88846	17259.71163	16030.26816	17797.88982	-0.150974156	2.69E-07	3.20E-06	LOC5571763	NC_035108.1	18081576	18099187	-	2019	protein_coding	GTP-binding nuclear protein Ran%2C transcript variant X1	Ras	16699	15530	15935	19298	17760	16694	515.2912919	501.6223799	505.2134499	576.1759473	568.0702169	548.7697121
AAEL009874	5572548	1534.730125	1509.5449	1554.217689	1255.389594	1246.915899	1216.885144	1532.830905	1239.730212	0.306020272	2.71E-07	3.22E-06	LOC5572548	NC_035107.1	92713182	92805545	-	3772	protein_coding	E3 ubiquitin-protein ligase znrf2%2C transcript variant X14	-	1576	1479	1550	1332	1234	1177	26.03054054	25.57044332	26.30384091	21.28686384	21.12704968	20.70955763
AAEL011985	5575642	1997.291552	1929.033036	1849.017689	1637.095889	1538.940773	1524.983506	1925.114093	1567.006723	0.296584419	2.77E-07	3.28E-06	LOC5575642	NC_035107.1	285562035	285571689	-	1792	protein_coding	G patch domain-containing protein 4	G-patch	2051	1890	1844	1737	1523	1475	71.30603902	68.78053766	65.8691511	58.43068188	54.8854559	54.62859845
AAEL019590	5577665	352.5204983	306.1957201	359.9768712	201.6917215	229.3759393	200.5741019	339.5643632	210.5472542	0.690172361	2.78E-07	3.29E-06	LOC5577665	NC_035107.1	290784474	290805807	+	2877	protein_coding	transmembrane protease serine 9%2C transcript variant X1	Trypsin	362	300	359	214	227	194	7.839120966	6.800223088	7.987552796	4.483870414	5.09543626	4.475359336
AAEL000028	5563616	2018.71545	1970.879785	1838.990478	1576.77687	1630.893242	1536.356265	1942.861904	1581.342126	0.297069386	2.89E-07	3.42E-06	LOC5563616	NC_035109.1	105097961	105132164	+	1376	protein_coding	serine protease easter	Trypsin	2073	1931	1834	1673	1614	1486	93.85977865	91.51780756	85.31787942	73.29201274	75.74962278	71.67478831
AAEL002107	5573581	1346.784114	1444.223146	1317.575512	1097.994652	1011.477159	1114.530319	1369.527591	1074.667377	0.34954968	3.12E-07	3.69E-06	LOC5573581	NC_035109.1	177829387	177843782	+	1607	protein_coding	sulfide:quinone oxidoreductase%2C mitochondrial	Pyr_redox_2	1383	1415	1314	1165	1001	1078	53.61730251	57.42253097	52.34059358	43.70078014	40.22662331	44.52141179
AAEL023187	110676861	18177.20337	17263.3147	16942.97825	22544.23355	23853.07675	20539.20159	17461.16544	22312.17063	-0.353686057	3.13E-07	3.69E-06	LOC110676861	NC_035108.1	351794526	351833715	-	6830	protein_coding	collagen alpha-1(IV) chain%2C transcript variant X1	Collagen	18666	16914	16897	23920	23606	19866	170.2665026	161.4980899	158.3609343	211.1152535	223.2014836	193.0437613
AAEL000191	5570048	1263.03615	1255.402452	1152.126532	1627.671043	1496.501172	1501.204103	1223.521711	1541.792106	-0.333971344	3.17E-07	3.74E-06	LOC5570048	NC_035109.1	215941838	215969924	+	3109	protein_coding	protein FAM57A	LAG1	1297	1230	1149	1727	1481	1452	25.99069612	25.80038323	23.65693419	33.48503498	30.76307289	30.9964486
AAEL025051	5572662	1679.828341	1707.551465	1868.06939	2156.404948	2227.068591	2066.740359	1751.816399	2150.071299	-0.29571994	3.21E-07	3.79E-06	LOC5572662	NC_035108.1	276361115	276579004	+	5125	protein_coding	nuclear receptor-binding protein homolog%2C transcript variant X2	Pkinase	1725	1673	1863	2288	2204	1999	20.96978063	21.28844005	23.26902254	26.91170985	27.77237997	25.88719337
AAEL027111	5577427	787.8151467	743.0349473	752.0408173	938.7147414	1015.519026	1041.124333	760.9636371	998.4527002	-0.39105432	3.25E-07	3.83E-06	LOC5577427	NC_035108.1	388947872	389030845	+	4738	protein_coding	serine/threonine-protein kinase GL21140%2C transcript variant X1	Pkinase	809	728	750	996	1005	1007	10.63780739	10.02023923	10.13270414	12.67194921	13.69829086	14.10588885
AAEL000746	5566298	8144.002561	8190.735511	7610.653071	7252.419613	6801.451309	6711.995203	7981.797048	6921.955375	0.205306322	3.42E-07	4.02E-06	LOC5566298	NC_035108.1	52098045	52108534	+	1621	protein_coding	isocitrate dehydrogenase [NADP] cytoplasmic	-	8363	8025	7590	7695	6731	6492	321.423584	322.8522324	299.7215129	286.1572481	268.1587384	265.8040168
AAEL026154	110677185	345.7038035	372.5381261	400.0857148	531.5613596	540.5996806	534.5196426	372.7758815	535.5602276	-0.523021094	3.45E-07	4.06E-06	LOC110677185	NC_035108.1	453146426	453151796	-	1143	lncRNA	uncharacterized LOC110677185	-	355	365	399	564	535	517	19.34999157	20.82516263	22.345281	29.74486588	30.2275487	30.01997706
AAEL000951	5567491	14015.12434	13673.68021	13073.47757	12186.32691	12258.98192	11326.23343	13587.42737	11923.84742	0.188342529	3.48E-07	4.09E-06	LOC5567491	NC_035109.1	376987786	376989299	-	958	protein_coding	probable elongation factor 1-beta	-	14392	13397	13038	12930	12132	10955	935.9535561	911.9768535	871.1734327	813.6022804	817.8285557	758.9495647
AAEL009894	5572561	4541.866309	4654.174945	4596.473475	4047.971701	3901.411901	4071.447491	4597.50491	4006.943697	0.198257581	3.49E-07	4.09E-06	LOC5572561	NC_035109.1	122199589	122208396	-	1634	protein_coding	leucine-rich repeat transmembrane neuronal protein 3%2C transcript variant X2	-	4664	4560	4584	4295	3861	3938	177.8300485	181.9929472	179.5774134	158.4492754	152.5959922	159.9520104
AAEL019725	5567317	127.5695726	109.2098068	139.3782315	244.1035321	202.0933386	236.7601512	125.3858703	227.6523406	-0.860431156	3.51E-07	4.11E-06	LOC5567317	NC_035108.1	166543723	166648409	-	5877	protein_coding	ion transport peptide-like%2C transcript variant X7	-	131	107	139	259	200	229	1.388718632	1.187325662	1.513973469	2.656581933	2.197706451	2.586103101
AAEL012918	5576957	2070.327567	2073.965677	2023.491159	2391.083633	2477.664331	2458.583579	2055.928134	2442.443848	-0.248341987	3.62E-07	4.24E-06	LOC5576957	NC_035108.1	160240665	160286123	+	4168	protein_coding	puromycin-sensitive aminopeptidase%2C transcript variant X3	-	2126	2032	2018	2537	2452	2378	31.77855952	31.7934576	30.99221432	36.69204338	37.99164807	37.86606564
AAEL004620	5565148	2859.116527	2884.363683	2863.771432	2458.000046	2422.088663	2466.854676	2869.083881	2448.981128	0.228374255	3.70E-07	4.32E-06	LOC5565148	NC_035107.1	301838385	301854847	+	1961	protein_coding	sorting nexin-12%2C transcript variant X1	PX	2936	2826	2856	2608	2397	2386	93.27754668	93.98019274	93.22658258	80.16949257	78.9379454	80.75304157
AAEL007646	5569452	575.5237969	577.6892585	563.5292524	703.0935713	866.9804224	809.5336173	572.2474359	793.202537	-0.470203836	3.71E-07	4.32E-06	LOC5569452	NC_035107.1	186848060	187050445	-	5330	protein_coding	uncharacterized LOC5569452%2C transcript variant X4	Band_41	591	566	562	746	858	783	6.908104989	6.925178782	6.749448091	8.437052661	10.39574114	9.749909767
AAEL012553	5576502	345.7038035	397.0337837	328.8925174	512.711666	519.3798801	530.3840941	357.2100349	520.8252134	-0.544302066	3.74E-07	4.35E-06	LOC5576502	NC_035108.1	364390211	364460119	+	5624	protein_coding	tyrosine-protein kinase hopscotch	Pkinase_Tyr	355	389	328	544	514	513	3.932617419	4.510721947	3.733255269	5.830861544	5.902189987	6.053939778
AAEL024186	5564744	2105.384854	2083.151549	2163.872112	2471.194831	2705.019337	2470.990224	2117.469505	2549.068131	-0.267481755	3.78E-07	4.40E-06	LOC5564744	NC_035109.1	313952175	314052027	-	6014	protein_coding	huntingtin-interacting protein 1%2C transcript variant X4	-	2162	2041	2158	2622	2677	2390	22.39705535	22.13203501	22.96926888	26.28139448	28.74619223	26.37548902
AAEL010506	5573467	2081.039516	2180.113527	2164.874833	2456.115076	2558.501666	2752.207522	2142.009292	2588.941421	-0.273066308	3.87E-07	4.49E-06	LOC5573467	NC_035108.1	90943808	91043615	+	9727	protein_coding	guanine nucleotide-binding protein G(q) subunit alpha%2C transcript variant X5	G-alpha	2137	2136	2159	2606	2532	2662	13.68750415	14.32069516	14.20799781	16.15007847	16.8104819	18.16331767
AAEL018144	5569504	1651.587749	1745.315604	1735.710206	2136.61277	1994.661252	2090.519763	1710.871186	2073.931261	-0.278017012	3.96E-07	4.60E-06	LOC5569504	NC_035108.1	250853331	251036732	+	4233	protein_coding	tribbles homolog 2%2C transcript variant X1	Pkinase	1696	1710	1731	2267	1974	2022	24.96181941	26.34447871	26.17628162	32.28363236	30.11578984	31.70289528
AAEL007565	5569371	6690.098959	6862.866739	7058.15375	7787.750912	7598.70953	7880.287652	6870.373149	7755.582698	-0.174899801	4.29E-07	4.98E-06	LOC5569371	NC_035108.1	248940230	248961074	+	4375	protein_coding	leucine-rich PPR motif-containing protein%2C mitochondrial	-	6870	6724	7039	8263	7520	7622	97.83119021	100.2285425	102.9892897	113.851521	111.0031137	115.6263804
AAEL021276	5572011	172.364995	154.1185124	184.5006805	271.4355879	286.9725408	287.4206202	170.3280626	281.9429163	-0.726354366	4.32E-07	5.00E-06	LOC5572011	NC_035107.1	97463106	97504464	+	2002	protein_coding	CKLF-like MARVEL transmembrane domain-containing protein 4	-	177	151	184	288	284	278	5.508176534	4.918748777	5.883190414	8.671766114	9.161142633	9.216091251
AAEL012782	5576797	36.03110065	26.5369624	39.1061225	85.76610589	86.90013558	100.2870509	33.89139518	90.9844308	-1.422790918	4.36E-07	5.04E-06	LOC5576797	NC_035107.1	290749451	290756819	+	1289	protein_coding	serine protease snake	Trypsin	37	26	39	91	86	97	1.788329185	1.315413208	1.936737871	4.255666791	4.308646973	4.994417691
AAEL010340	5573249	5891.571863	5932.03175	6048.413613	6670.906566	6762.043108	6662.368621	5957.339075	6698.439432	-0.169167024	4.50E-07	5.19E-06	LOC5573249	NC_035108.1	404119320	404132496	+	2622	protein_coding	serine/arginine-rich splicing factor 2%2C transcript variant X2	RRM_1	6050	5812	6032	7078	6692	6444	143.7544657	144.5555218	147.2610187	162.7260237	164.8233068	163.1131173
AAEL004120	5564141	668.0360823	628.7218785	635.7251709	878.3957218	909.4200235	798.160859	644.1610439	861.9922014	-0.420387789	4.50E-07	5.19E-06	LOC5564141	NC_035109.1	403503142	403504277	-	881	protein_coding	MD-2-related lipid-recognition protein	-	686	616	634	932	900	772	48.51174142	45.59808158	46.06515158	63.77040062	65.97235375	58.15772845
AAEL019726	5574086	115.8838102	121.4576356	105.2857144	203.5766909	196.0305384	220.2179572	114.2090534	206.6083955	-0.855037841	4.58E-07	5.28E-06	LOC5574086	NC_035108.1	31586446	32566652	-	10087	protein_coding	collagen alpha-1(XVIII) chain%2C transcript variant X4	Collagen	119	119	105	216	194	213	0.734993669	0.769354872	0.666325499	1.290835414	1.242038583	1.40146942
AAEL005791	5577527	1746.047661	1760.62539	1890.129254	2159.232402	2210.901124	2142.214119	1798.934102	2170.782548	-0.271125868	4.66E-07	5.37E-06	LOC5577527	NC_035107.1	201861339	201931180	-	6995	protein_coding	protein abnormal spindle	CH	1793	1725	1885	2291	2188	2072	15.96949667	16.08211444	17.24974943	19.74315303	20.20016779	19.65930116
AAEL003647	5578735	98.35516664	111.2511116	134.364626	204.5191756	206.1352053	222.2857315	114.6569681	210.9800375	-0.880033892	4.73E-07	5.44E-06	LOC5578735	NC_035109.1	65167626	65294582	+	2978	protein_coding	neuropeptide SIFamide receptor%2C transcript variant X2	7tm_1	101	109	134	217	204	215	2.112979764	2.386951375	2.880310184	4.392524392	4.423854677	4.791591765
AAEL002335	5578495	4035.483273	4240.810723	4254.545584	3549.397305	3713.465096	3553.470042	4176.946526	3605.444148	0.212232223	4.79E-07	5.50E-06	LOC5578495	NC_035107.1	11206054	11283579	+	9448	protein_coding	zinc finger protein 2%2C transcript variant X1	Homeobox	4144	4155	4243	3766	3675	3437	27.32615451	28.67958819	28.74698499	24.02810784	25.11960678	24.14380367
AAEL016984	23687404	24062.93235	24822.26637	23481.72248	21887.32173	21269.31342	22152.0655	24122.30707	21769.56688	0.148037698	4.88E-07	5.60E-06	LOC23687404	NC_035108.1	296887371	296896016	+	1687	protein_coding	glyceraldehyde-3-phosphate dehydrogenase 1	-	24710	24320	23418	23223	21049	21426	912.5492663	940.1350744	888.5745579	829.8171017	805.7712423	842.9310688
AAEL022046	5564635	4544.78775	4364.309663	4800.025856	5128.059144	5756.628749	5316.247587	4569.707756	5400.311827	-0.240732562	5.02E-07	5.75E-06	LOC5564635	NC_035109.1	94608911	94829580	-	12031	protein_coding	unconventional myosin-IXa%2C transcript variant X11	Myosin_head	4667	4276	4787	5441	5697	5142	24.16766718	23.17809493	25.4695256	27.26190126	30.58016826	28.36588833
AAEL008166	5570233	7104.943523	7230.301603	6996.987764	6353.289228	6422.526299	6072.019074	7110.744297	6282.611534	0.178482905	5.06E-07	5.79E-06	LOC5570233	NC_035109.1	10076064	10091237	-	1459	protein_coding	malate dehydrogenase%2C mitochondrial	-	7296	7084	6978	6741	6356	5873	311.5503123	316.6394541	306.1503979	278.5147349	281.335136	267.1595802
AAEL020192	110677006	173.3388085	195.9652608	189.514286	97.07592205	109.1304028	92.01595395	186.2727851	99.40742627	0.905614914	5.16E-07	5.90E-06	LOC110677006	NC_035108.1	407754294	407755867	-	1375	protein_coding	microfibril-associated glycoprotein 4-like	Fibrinogen_C	178	192	189	103	108	89	8.065215231	9.106265285	8.798694951	4.515581321	5.072434355	4.295891974
AAEL007539	5569287	1839.53376	1890.248245	2044.548302	2243.113539	2389.753728	2371.73706	1924.776769	2334.868109	-0.278467776	5.63E-07	6.42E-06	LOC5569287	NC_035109.1	100196274	100358558	+	6217	protein_coding	transcription intermediary factor 1-alpha%2C transcript variant X2	Bromodomain	1889	1852	2039	2380	2365	2294	18.92996226	19.42682744	20.9940155	23.07678113	24.566634	24.48942508
AAEL013305	5577671	1321.464962	1274.794848	1273.455784	983.954006	1031.686493	1062.835962	1289.905198	1026.158821	0.33065077	5.66E-07	6.46E-06	LOC5577671	NC_035107.1	156367082	156386244	-	1235	protein_coding	thymidylate synthase%2C transcript variant X2	-	1357	1249	1270	1044	1021	1028	68.4560045	65.95340901	65.82576552	50.95803614	53.3892921	55.2449011
AAEL008138	5570171	1515.253854	1601.403616	1505.084356	1253.504625	1203.465831	1276.850597	1540.580609	1244.607018	0.307659425	5.70E-07	6.49E-06	LOC5570171	NC_035109.1	79113447	79286804	-	6828	protein_coding	ATP-binding cassette sub-family G member 1%2C transcript variant X3	ABC2_membrane	1556	1569	1501	1330	1191	1235	14.19759351	14.98549864	14.07169246	11.74187006	11.26454429	12.0043732
AAEL022661	5570462	3047.062539	3147.692002	3202.69116	3490.02077	3804.407098	3733.366401	3132.4819	3675.931423	-0.230559981	6.17E-07	7.02E-06	LOC5570462	NC_035108.1	41914588	41986613	+	5717	protein_coding	actin-binding LIM protein 2%2C transcript variant X1	LIM	3129	3084	3194	3703	3765	3611	34.09855918	35.17936084	35.76233562	39.04493114	42.52968502	41.92039243
AAEL003982	5573643	98.35516664	96.96197802	109.2965988	195.0943288	191.9886716	175.7608109	101.5379145	187.6146038	-0.886299135	6.21E-07	7.06E-06	LOC5573643	NC_035108.1	279372518	280797969	-	5858	protein_coding	neural cell adhesion molecule 1-B	V-set	101	95	109	207	190	170	1.074164175	1.057586761	1.191067256	2.130100623	2.094592825	1.926041309
AAEL009389	5571930	5166.080783	4806.252152	4863.197285	4401.403456	4290.441578	4092.125233	4945.17674	4261.323422	0.21458835	6.29E-07	7.14E-06	LOC5571930	NC_035109.1	380913255	380923892	+	1337	protein_coding	transaldolase	-	5305	4709	4850	4670	4246	3958	247.2023747	229.6883938	232.2038875	210.5545422	205.0897523	196.4764154
AAEL005978	5579875	81.80033661	90.83806361	93.25306134	196.0368135	209.1666054	135.4392131	88.63048719	180.2142107	-1.025404869	6.50E-07	7.37E-06	LOC5579875	NC_035108.1	6831528	7280377	+	6214	protein_coding	uncharacterized LOC5579875%2C transcript variant X2	-	84	89	93	208	207	131	0.842183434	0.934029354	0.958011792	2.017767987	2.151267789	1.399155842
AAEL002080	5573393	1747.995288	1848.401497	1882.107485	2203.529182	2165.430123	2197.010136	1826.16809	2188.65648	-0.261457141	6.72E-07	7.61E-06	LOC5573393	NC_035108.1	356655410	356663631	-	2455	protein_coding	uncharacterized LOC5573393%2C transcript variant X3	-	1795	1811	1877	2338	2143	2125	45.55243677	48.10704948	48.94089771	57.40796493	56.37233869	57.44781052
AAEL006790	5579920	691.4076071	660.3621029	670.820409	833.1564572	1001.372493	883.9734902	674.1967063	906.16748	-0.425949579	6.84E-07	7.74E-06	LOC5579920	NC_035109.1	368221522	368245044	+	5577	protein_coding	uncharacterized LOC5579920	-	710	647	669	884	991	855	7.931518868	7.565635323	7.678645683	9.555001551	11.47541467	10.17493196
AAEL011202	5574525	1294.198183	1332.972035	1186.219049	1554.157237	1622.809509	1566.338991	1271.129756	1581.101912	-0.314759451	6.95E-07	7.85E-06	LOC5574525	NC_035107.1	3530237	3531714	-	1328	protein_coding	max-like protein X	HLH	1329	1306	1183	1649	1606	1515	62.34843595	64.13378469	57.02244364	74.85170925	78.09852719	75.71476892
AAEL009636	5580009	1450.008348	1351.343778	1414.839458	1621.07365	1818.840047	1802.065255	1405.397194	1747.326317	-0.313427063	6.96E-07	7.86E-06	LOC5580009	NC_035107.1	222741945	222796114	-	4722	protein_coding	exportin-7%2C transcript variant X1	-	1489	1324	1411	1720	1800	1743	19.64569388	18.28537073	19.127587	21.95743499	24.61738401	24.49838457
AAEL004690	5565258	632.0049817	601.1642637	587.5945586	733.2530811	912.4514236	861.2279735	606.921268	835.6441594	-0.460333642	7.02E-07	7.91E-06	LOC5565258	NC_035107.1	145749328	145806538	-	4164	protein_coding	protein unc-13 homolog 4B%2C transcript variant X1	C2	649	589	586	778	903	833	9.710299682	9.224574475	9.00836657	11.26284267	14.00465477	13.27701127
AAEL005931	5567259	1363.338944	1393.190526	1387.765988	1140.406463	1133.743629	985.2944283	1381.431819	1086.481507	0.34576395	7.16E-07	8.06E-06	LOC5567259	NC_035109.1	138580931	138594558	-	1871	protein_coding	6-phosphogluconate dehydrogenase%2C decarboxylating	NAD_binding_2	1400	1365	1384	1210	1122	953	46.61792144	47.57739193	47.35016074	38.9843883	38.72705278	33.80532819
AAEL002334	5574338	9108.077956	9281.812927	9175.900692	8160.03236	8147.392944	8436.518924	9188.597192	8247.981409	0.155873521	7.19E-07	8.09E-06	LOC5574338	NC_035108.1	176069688	176078309	-	1665	protein_coding	eukaryotic translation initiation factor 3 subunit E	-	9353	9094	9151	8658	8063	8160	349.9736557	356.1906209	351.8142875	313.4602568	312.7359444	325.2684681
AAEL024849	5564151	3664.460318	3562.076877	3908.606808	4143.162654	4589.539719	4413.664128	3711.714667	4382.122167	-0.239259559	7.22E-07	8.11E-06	LOC5564151	NC_035107.1	68219644	68617384	-	11789	protein_coding	serine/threonine-protein kinase tousled-like 2%2C transcript variant X3	Pkinase	3763	3490	3898	4396	4542	4269	19.88638798	19.30590776	21.16528019	22.47811338	24.88086874	24.03340087
AAEL002551	5580192	8293.969844	8269.325746	8633.428582	9226.925018	9513.543913	9424.915014	8398.908058	9388.461315	-0.160607229	7.42E-07	8.33E-06	LOC5580192	NC_035107.1	226492398	226511374	-	5384	protein_coding	DNA topoisomerase I%2C mitochondrial	-	8517	8102	8610	9790	9415	9116	98.5553611	98.13613624	102.3663587	109.6116668	112.930344	112.3738625
AAEL011575	5575019	2479.32925	2686.357117	2615.096602	3032.915701	3097.080413	3014.814851	2593.594323	3048.270322	-0.23324689	7.53E-07	8.44E-06	LOC5575019	NC_035109.1	106744435	106785949	-	3582	protein_coding	cysteine and histidine-rich protein 1 homolog	-	2546	2632	2608	3218	3065	2916	44.28243311	47.91837379	46.60592808	54.15512962	55.25865059	54.02913089
AAEL003548	5578348	2197.89714	2391.388574	2273.16871	1975.447889	1890.583182	1804.13303	2287.484808	1890.0547	0.274680415	7.54E-07	8.44E-06	LOC5578348	NC_035109.1	329448733	329488169	+	4492	protein_coding	solute carrier family 26 member 6%2C transcript variant X3	Sulfate_transp	2257	2343	2267	2096	1871	1745	31.30332491	34.01530023	32.30508794	28.12747013	26.89858397	25.78230413
AAEL001992	5573115	2859.116527	2862.929982	3223.748303	3460.803745	4019.636504	3515.216218	2981.931604	3665.218823	-0.297536188	7.57E-07	8.47E-06	LOC5573115	NC_035108.1	424370810	424545281	-	13139	protein_coding	uncharacterized LOC5573115%2C transcript variant X12	Bromodomain	2936	2805	3215	3672	3978	3400	13.92170401	13.92234272	15.66310357	16.84688073	19.55229964	17.17444248
AAEL019624	5563576	799.500909	859.3893209	1008.737416	1112.131922	1183.256497	1315.104421	889.2092154	1203.497613	-0.436319696	7.59E-07	8.47E-06	LOC5563576	NC_035109.1	101723398	101740167	+	5545	protein_coding	protein winged eye	BAH	821	842	1006	1180	1171	1272	9.22444539	9.902670042	11.6132984	12.82801911	13.63800114	15.22480028
AAEL002292	5574188	1436.374958	1449.326408	1429.880274	1177.163365	1195.382098	1113.496432	1438.527214	1162.013965	0.307675881	7.80E-07	8.70E-06	LOC5574188	NC_035109.1	374927743	374939705	-	1612	protein_coding	sugar transporter ERD6-like 1	Sugar_tr	1475	1420	1426	1249	1183	1077	57.00666574	57.44669849	56.62570774	46.70641591	47.39309652	44.34214617
AAEL009891	5572565	737.176843	792.0262625	832.2585044	977.3566132	1130.712229	1010.107719	787.15387	1039.392187	-0.40091997	7.92E-07	8.83E-06	LOC5572565	NC_035109.1	122256537	122278758	+	3619	protein_coding	A-kinase anchor protein 17A%2C transcript variant X1	-	757	776	830	1037	1119	977	13.03184644	13.98346841	14.68076424	17.27306131	19.96810637	17.91727766
AAEL020695	5570031	2053.772737	2107.647206	2096.689799	2374.118909	2611.045934	2489.600192	2086.036581	2491.588345	-0.256048657	7.98E-07	8.88E-06	LOC5570031	NC_035109.1	214669582	214693013	+	3358	protein_coding	zinc finger CCCH domain-containing protein 18	-	2109	2065	2091	2519	2584	2408	39.12862127	40.10339425	39.85955961	45.21958966	49.69437072	47.59286334
AAEL011049	5574288	1702.226052	1690.200375	1734.707485	2012.204792	2104.802121	2026.418761	1709.044637	2047.808558	-0.260765975	8.03E-07	8.93E-06	LOC5574288	NC_035108.1	63138687	63170045	+	4815	protein_coding	condensin complex subunit 3	-	1748	1656	1730	2135	2083	1960	22.61745809	22.42878813	22.99900071	26.72887803	27.93755249	27.01629708
AAEL002714	5575758	2816.268732	2766.988657	2726.398643	3199.735489	3167.813082	3293.964374	2769.885344	3220.504315	-0.217293165	8.06E-07	8.95E-06	LOC5575758	NC_035108.1	13831771	13844004	-	2930	protein_coding	kinesin-like protein KIF23	Kinesin	2892	2711	2719	3395	3135	3186	61.49351606	60.33977199	59.40195553	69.84756969	69.09797226	72.16792102
AAEL011973	5575654	1581.473175	1444.223146	1487.035376	1272.354318	1176.18323	1155.885804	1504.243899	1201.474451	0.323847729	8.26E-07	9.16E-06	LOC5575654	NC_035108.1	209119541	209125182	-	1520	protein_coding	fumarylacetoacetase	FAA_hydrolase	1624	1415	1483	1350	1164	1118	66.56425788	60.70921531	62.45349082	53.53888495	49.454381	48.81623253
AAEL002543	5580206	1539.599193	1577.928611	1536.168709	1844.442519	2132.084722	1826.878546	1551.232171	1934.468596	-0.318415626	8.30E-07	9.20E-06	LOC5580206	NC_035107.1	226026115	226202165	+	3373	protein_coding	zinc finger C2HC domain-containing protein 1C%2C transcript variant X2	-	1581	1546	1532	1957	2110	1767	29.20210688	29.89061949	29.07378531	34.97467003	40.39815137	34.76852379
AAEL006136	5567544	126.595759	120.4369832	152.4136056	66.91641229	55.5756681	64.10100163	133.1487826	62.19769401	1.097261449	8.40E-07	9.30E-06	LOC5567544	NC_035109.1	69657325	69679096	+	2292	protein_coding	proclotting enzyme	Trypsin	130	118	152	71	55	62	3.533681448	3.357446968	4.245101999	1.867337749	1.549685089	1.79532517
AAEL021532	23687793	1313.674453	1261.526367	1265.434015	1526.825182	1608.662975	1575.643976	1280.211612	1570.377377	-0.294342202	8.59E-07	9.50E-06	LOC23687793	NC_035108.1	200671102	200696688	+	1103	protein_coding	rhythmically expressed gene 2 protein	-	1349	1236	1262	1620	1592	1524	76.19651258	73.07767571	73.23909978	88.53574447	93.21009035	91.70130116
AAEL001210	5569074	1337.045978	1348.281821	1334.62177	1079.144959	1048.864427	1109.360883	1339.98319	1079.123423	0.31242871	8.62E-07	9.52E-06	LOC5569074	NC_035108.1	413266426	413267167	+	593	protein_coding	probable NADH dehydrogenase [ubiquinone] iron-sulfur protein 6%2C mitochondrial	-	1373	1321	1331	1145	1038	1073	144.2495614	145.2746681	143.6754338	116.3938235	113.0415329	120.0911689
AAEL019956	5574099	1616.530462	1664.684065	1787.851703	2092.31599	1990.619385	2066.740359	1689.688743	2049.891911	-0.279036693	8.76E-07	9.67E-06	LOC5574099	NC_035108.1	30904398	31095470	-	4673	protein_coding	cAMP-dependent protein kinase type I regulatory subunit%2C transcript variant X3	cNMP_binding	1660	1631	1783	2220	1970	1999	22.13150584	22.76145118	24.42388336	28.63758128	27.22487053	28.39115472
AAEL009971	5572693	371.9967689	394.9924789	379.0285719	245.0460168	224.3236058	279.1495232	382.0059399	249.5063819	0.614993515	9.12E-07	1.00E-05	LOC5572693	NC_035108.1	93239202	93266002	+	2987	protein_coding	uncharacterized LOC5572693	-	382	387	378	260	222	270	7.967586696	8.449237346	8.100572854	5.247074938	4.799689354	5.999217189
AAEL000692	5565920	515.147358	475.6240185	454.2326536	331.7546074	306.1714079	353.5893961	481.66801	330.5051371	0.543844041	9.20E-07	1.01E-05	LOC5565920	NC_035108.1	458737969	458750553	+	802	protein_coding	DNA replication complex GINS protein PSF1	-	529	466	453	352	303	342	41.09414616	37.89250494	36.15621738	26.45741665	24.39852871	28.30204265
AAEL010094	5572876	3490.147695	3383.462707	3191.661228	4014.984737	3882.213034	3832.619565	3355.090544	3909.939112	-0.220891815	9.91E-07	1.09E-05	LOC5572876	NC_035108.1	200333048	200353114	-	2008	protein_coding	G2/mitotic-specific cyclin-B	Cyclin_C	3584	3315	3183	4260	3842	3707	111.1995296	107.6617889	101.4686974	127.8865972	123.5631667	122.5250592
AAEL008902	5571202	2146.285023	2179.092874	2275.174153	1815.225494	1799.64118	1901.318419	2200.184016	1838.728364	0.259066832	9.97E-07	1.10E-05	LOC5571202	NC_035109.1	337103897	337147351	+	7467	protein_coding	probable cation-transporting ATPase 13A3	E1-E2_ATPase	2204	2135	2269	1926	1781	1839	18.38925336	18.64633556	19.45124928	15.54852774	15.40327773	16.34562839
AAEL010608	5575223	10555.16486	10353.49795	10244.80137	11622.72107	11578.93783	11281.77629	10384.48806	11494.4784	-0.146550948	1.00E-06	1.10E-05	LOC5575223	NC_035109.1	291643095	291659300	+	2892	protein_coding	succinate dehydrogenase [ubiquinone] flavoprotein subunit%2C mitochondrial%2C transcript variant X2	-	10839	10144	10217	12332	11459	10912	233.5014518	228.7455844	226.1435783	257.0480827	255.8843993	250.421788
AAEL007439	5569183	4362.684619	4540.882528	4576.419053	3883.036882	3854.930433	4020.787022	4493.328734	3919.584779	0.197115897	1.04E-06	1.14E-05	LOC5569183	NC_035108.1	291383274	291447083	-	1655	protein_coding	myosin-2 essential light chain%2C transcript variant X2	-	4480	4449	4564	4120	3815	3889	168.6470207	175.3097923	176.5252327	150.0646361	148.8647671	155.9574007
None	novel.324	379.7872771	384.7859549	496.3469394	608.8451033	569.9032147	679.2638398	420.3067238	619.337386	-0.55914326	1.15E-06	1.26E-05	-	NC_035108.1	320333093	320341081	+	4347	-	- && - && -	-	390	377	495	646	564	657	5.589508543	5.655792629	7.289113518	8.958226092	8.378858221	10.03094324
AAEL019597	5576631	793.6580279	888.9882405	866.3510215	1099.879622	1044.82256	1131.072513	849.6657633	1091.924898	-0.362244054	1.18E-06	1.29E-05	LOC5576631	NC_035108.1	18821735	18873733	-	3754	protein_coding	facilitated trehalose transporter Tret1-2 homolog	Sugar_tr	815	871	864	1167	1034	1094	13.52576999	15.13093112	14.73257393	18.73940206	17.78777586	19.34145302
AAEL010801	5573879	1912.569775	1848.401497	1821.94422	1531.537605	1567.233841	1542.559588	1860.971831	1547.110344	0.266679679	1.23E-06	1.34E-05	LOC5573879	NC_035109.1	156709322	156710176	-	623	protein_coding	cytochrome b-c1 complex subunit 6%2C mitochondrial	-	1964	1811	1817	1625	1551	1492	196.4047986	189.5711179	186.6921408	157.2332749	160.7752261	158.9449814
AAEL014078	5563725	9925.107509	9816.634785	9910.89525	10827.264	10805.93081	11122.55767	9884.212515	10918.58416	-0.143498525	1.23E-06	1.34E-05	LOC5563725	NC_035108.1	132319515	132330329	+	1526	protein_coding	serine protease inhibitor 27A	Serpin	10192	9618	9884	11488	10694	10758	416.1055791	411.0285667	414.607695	453.8047472	452.5650628	467.8892312
AAEL000682	5565916	2580.605857	2535.300562	2678.268031	3137.5315	3104.15368	2917.629461	2598.05815	3053.10488	-0.233099019	1.24E-06	1.35E-05	LOC5565916	NC_035108.1	458644182	458719085	+	6189	protein_coding	uncharacterized LOC5565916	-	2650	2484	2671	3329	3072	2822	26.67620515	26.17416744	27.62565351	32.42443774	32.05502402	30.26234445
AAEL014335	5564185	466.4566814	501.1403285	435.1809529	618.2699501	665.8975505	644.1116777	467.5926543	642.7597261	-0.458909427	1.28E-06	1.40E-05	LOC5564185	NC_035107.1	125242552	125277320	-	3718	protein_coding	uncharacterized LOC5564185	RhoGAP	479	491	434	656	659	623	8.026473671	8.612195387	7.472045351	10.63588408	11.44646559	11.12102212
AAEL017368	23687788	5012.218245	5133.881573	5200.111571	5654.90808	5868.790552	5812.513406	5115.403796	5778.737346	-0.175827902	1.34E-06	1.45E-05	LOC23687788	NC_035108.1	404167787	404229406	+	4240	protein_coding	eukaryotic peptide chain release factor GTP-binding subunit ERF3A%2C transcript variant X1	GTP_EFTU	5147	5030	5186	6000	5808	5622	75.62875814	77.36488708	78.29351855	85.3030452	88.46187272	88.00169316
AAEL026817	110677749	2632.217975	2536.321214	2631.140139	3049.880425	2952.583676	3085.119175	2599.893109	3029.194425	-0.220389708	1.34E-06	1.46E-05	LOC110677749	NC_035109.1	216246994	216253637	-	3081	protein_coding	uncharacterized LOC110677749	-	2703	2485	2624	3236	2922	2984	54.65790794	52.59887583	54.51691694	63.31344661	61.24686889	64.27959975
AAEL000458	5577355	990.3683611	995.1360902	949.5768719	768.1250143	746.734886	777.4831165	978.3604411	764.1143389	0.356590629	1.35E-06	1.47E-05	LOC5577355	NC_035109.1	185316562	185317087	+	468	protein_coding	uncharacterized LOC5577355%2C transcript variant X3	-	1017	975	947	815	739	752	135.3860001	135.8627904	129.527887	104.9762119	101.9750585	106.644394
AAEL004469	5564871	4043.273781	4195.902017	4464.114291	4792.534598	4865.397126	5057.775806	4234.43003	4905.235843	-0.212083633	1.37E-06	1.48E-05	LOC5564871	NC_035108.1	473322229	473361053	+	5147	protein_coding	AP-2 complex subunit alpha%2C transcript variant X1	-	4152	4111	4452	5085	4815	4892	50.25761025	52.08768741	55.36816653	59.55468479	60.41398747	63.08096428
AAEL006912	5568498	2232.954427	2142.349388	1999.425853	1725.689449	1843.091248	1610.796138	2124.909889	1726.525612	0.299490738	1.39E-06	1.50E-05	LOC5568498	NC_035109.1	143101960	143109202	-	1666	protein_coding	acetyl-CoA acetyltransferase%2C transcript variant X2	Thiolase_N	2293	2099	1994	1831	1824	1558	85.74873367	82.16355259	76.61420721	66.25100773	70.70420036	62.06667778
AAEL005830	5567100	3138.601011	3060.936548	3045.263949	2605.027656	2494.842265	2758.410844	3081.600503	2619.426922	0.234660004	1.39E-06	1.50E-05	LOC5567100	NC_035107.1	116432061	116433147	-	1004	protein_coding	proteasome subunit alpha type-7-1	Proteasome	3223	2999	3037	2764	2469	2668	199.9978146	194.798012	193.6289249	165.9523731	158.8117952	176.3673363
AAEL012353	5576160	380.7610907	366.4142117	410.1129257	290.2852815	235.4387394	214.0146345	385.7627427	246.5795518	0.64353044	1.45E-06	1.56E-05	LOC5576160	NC_035109.1	365606138	365606779	-	584	protein_coding	perlucin-like protein	Lectin_C	391	359	409	308	233	207	41.71214925	40.08882885	44.83009054	31.79193858	25.76549271	23.5246701
AAEL019631	5568458	903.6989569	888.9882405	938.54694	708.7484794	723.494152	679.2638398	910.4113791	703.8354904	0.371108848	1.46E-06	1.58E-05	LOC5568458	NC_035109.1	370399940	370845358	-	5146	protein_coding	G protein-coupled receptor kinase 1%2C transcript variant X2	Pkinase	928	871	936	752	716	657	11.23509766	11.03799367	11.6430087	8.809011969	8.985424894	8.473476534
AAEL027367	5570859	855.0082803	852.2447541	920.4979603	1084.799867	1156.984363	1096.954238	875.9169983	1112.912823	-0.34533629	1.50E-06	1.62E-05	LOC5570859	NC_035108.1	455272483	455402105	+	3834	protein_coding	ATP-binding cassette sub-family G member 1%2C transcript variant X7	ABC_tran	878	835	918	1151	1145	1061	14.26727607	14.20287074	15.3267378	18.09682374	19.28629281	18.3666233
AAEL001216	5569076	5590.663482	5403.333806	5500.927898	6294.855178	6363.919231	6002.748636	5498.308396	6220.507682	-0.178103737	1.53E-06	1.64E-05	LOC5569076	NC_035108.1	413303061	413308388	-	1849	protein_coding	ATP-dependent RNA helicase WM6	DEAD	5741	5294	5486	6679	6298	5806	193.4413405	186.7191206	189.9232123	217.7477488	219.968819	208.4040544
AAEL006677	5568234	1359.443689	1419.727489	1451.940138	1171.508457	1131.722696	1123.835303	1410.370439	1142.355485	0.303617211	1.54E-06	1.66E-05	LOC5568234	NC_035108.1	326317892	326321289	+	2710	protein_coding	phospholipase A-2-activating protein	-	1396	1391	1448	1243	1120	1087	32.09333023	33.473383	34.20254524	27.64909872	26.68972566	26.62111838
AAEL000080	5563575	658.297947	678.7338461	537.4585041	812.4217942	848.7920219	904.6512327	624.8300991	855.2883496	-0.452510133	1.55E-06	1.66E-05	LOC5563575	NC_035109.1	102694137	102696809	-	2368	protein_coding	phosphoenolpyruvate carboxykinase [GTP]	-	676	665	536	862	840	875	17.78540075	18.31393695	14.48912792	21.94343988	22.90830549	24.5240616
AAEL029014	5572154	3117.177113	3031.337628	2944.99184	3569.189483	3570.989292	3403.556409	3031.168861	3514.578395	-0.213562539	1.57E-06	1.68E-05	LOC5572154	NC_035109.1	119532717	119567982	+	2511	protein_coding	apolipoprotein D%2C transcript variant X2	Lipocalin_2	3201	2970	2937	3787	3534	3292	79.42141474	77.1350036	74.87147498	90.91336522	90.88981311	87.01200121
AAEL005277	5566214	3297.332616	3179.332227	3119.46531	3873.612035	4140.892507	3496.60625	3198.710051	3837.036931	-0.262593234	1.57E-06	1.68E-05	LOC5566214	NC_035108.1	69318522	69338170	+	4438	protein_coding	zinc finger protein on ecdysone puffs%2C transcript variant X1	-	3386	3115	3111	4110	4098	3382	47.53333799	45.77333129	44.87163231	55.82563418	59.63209045	50.57691654
AAEL027949	5570275	6803.061328	6908.796097	6776.389124	7510.660416	7581.531596	7735.543455	6829.415516	7609.245155	-0.155914001	1.66E-06	1.77E-05	LOC5570275	NC_035108.1	6011760	6113686	-	8315	protein_coding	protein draper%2C transcript variant X1	-	6986	6769	6758	7969	7503	7482	52.34376834	53.08893682	52.02535938	57.77244059	58.27309311	59.72023303
AAEL009561	5572156	902.7251433	878.7817165	793.1523819	1077.259989	1069.073761	1174.495772	858.2197473	1106.943174	-0.36667777	1.67E-06	1.78E-05	LOC5572156	NC_035109.1	119568230	119585158	+	804	protein_coding	lazarillo protein	Lipocalin_2	927	861	791	1143	1058	1136	71.83272517	69.83752989	62.97665506	85.69773093	84.98161827	93.7752706
AAEL011789	5575386	5961.686437	5845.276296	6048.413613	6571.00319	6626.640571	7128.651713	5951.792115	6775.431825	-0.186748196	1.71E-06	1.83E-05	LOC5575386	NC_035109.1	288778251	288818952	-	2803	protein_coding	probable citrate synthase 2%2C mitochondrial%2C transcript variant X1	Citrate_synt	6122	5727	6032	6972	6558	6895	136.0720366	133.243445	137.7518342	149.9385898	151.0927732	163.2590316
AAEL008697	5577113	7653.200541	7309.91249	7255.689805	6687.87129	6423.536766	6634.453669	7406.267612	6581.953908	0.170244137	1.79E-06	1.91E-05	LOC5577113	NC_035108.1	321499529	321511991	-	849	protein_coding	cytochrome c oxidase subunit 5B%2C mitochondrial	-	7859	7162	7236	7096	6357	6417	576.7110278	550.1338827	545.5694245	503.8312001	483.5483427	501.6379593
AAEL012443	5576289	185.0245709	224.543528	243.6612248	101.7883454	137.4234702	121.9986805	217.7431079	120.4034987	0.855988621	1.86E-06	1.98E-05	LOC5576289	NC_035107.1	213215989	213222475	-	6487	protein_coding	organic cation transporter protein	Sugar_tr	190	220	243	108	136	118	1.824770959	2.211671138	2.397847343	1.003596178	1.353911847	1.207269288
AAEL002234	5573933	74.9836419	74.50762521	96.26122461	172.4746965	142.4758037	164.3880526	81.91749724	159.7795176	-0.964537042	1.87E-06	1.99E-05	LOC5573933	NC_035108.1	429386798	429542448	+	6371	protein_coding	uncharacterized LOC5573933%2C transcript variant X1	-	77	73	96	183	141	159	0.752977116	0.747234685	0.964545642	1.731500519	1.429245671	1.65636316
AAEL001583	5571281	529.7545609	548.0903389	528.4340143	634.2921897	859.9071556	775.4153423	535.4263047	756.5382292	-0.49783102	1.91E-06	2.03E-05	LOC5571281	NC_035108.1	21635273	21696995	-	9099	protein_coding	protein dopey-1 homolog%2C transcript variant X4	-	544	537	527	673	851	750	3.724808006	3.848773806	3.707456851	4.458620829	6.039921206	5.47058338
AAEL007548	5569340	1959.312825	2104.585249	2085.659867	2376.946363	2527.177199	2402.753674	2049.852647	2435.625745	-0.248840877	1.92E-06	2.04E-05	LOC5569340	NC_035108.1	327201672	327214142	+	4682	protein_coding	leukocyte receptor cluster member 8 homolog	SAC3_GANP	2012	2062	2080	2522	2501	2324	26.7728882	28.72096443	28.43747817	32.47078696	34.49670862	32.94357737
AAEL008099	5570134	2949.681186	3015.00719	2835.695242	3408.967088	3440.639089	3333.252085	2933.461206	3394.286087	-0.210615384	1.92E-06	2.04E-05	LOC5570134	NC_035109.1	14850164	14866484	+	2795	protein_coding	procollagen-lysine%2C2-oxoglutarate 5-dioxygenase 3	2OG-FeII_Oxy	3029	2954	2828	3617	3405	3224	67.51746354	68.92399564	64.76744246	78.00920247	78.67390047	76.55600538
AAEL012203	23687995	1248.428947	1185.998089	1408.823131	1529.652636	1600.579241	1812.404127	1281.083389	1647.545335	-0.362387051	1.94E-06	2.06E-05	LOC23687995	NC_035108.1	143555430	143599682	+	11164	protein_coding	protein split ends%2C transcript variant X1	Bromodomain	1282	1162	1405	1623	1584	1753	7.154295181	6.787784844	8.055929399	8.763504891	9.162853173	10.42144958
AAEL000301	5573731	1333.150724	1228.86549	1270.447621	1626.728558	1541.972173	1531.186829	1277.487945	1566.629187	-0.294455932	1.98E-06	2.10E-05	LOC5573731	NC_035109.1	266486521	266488973	+	2317	protein_coding	heat shock protein 75 kDa%2C mitochondrial	-	1369	1204	1267	1726	1526	1481	36.81086915	33.8877099	35.00336012	44.9049171	42.53279059	42.42238374
AAEL011957	5575618	284.3535511	350.0837733	384.0421774	204.5191756	213.2084722	221.2518443	339.4931672	212.993164	0.672560339	1.98E-06	2.10E-05	LOC5575618	NC_035108.1	217948079	217949519	-	1227	protein_coding	elongation of very long chain fatty acids protein 4	ELO	292	343	383	217	211	214	14.82644211	18.23019545	19.98082271	10.66091087	11.10537608	11.57537992
AAEL011055	5574282	2320.597645	2230.125494	2163.872112	2786.927199	2604.983134	2570.243388	2238.198417	2654.05124	-0.246131824	2.01E-06	2.12E-05	LOC5574282	NC_035108.1	63355637	63367462	-	3365	protein_coding	protein tumorous imaginal discs%2C mitochondrial%2C transcript variant X2	DnaJ	2383	2185	2158	2957	2578	2486	44.12021613	42.34558532	41.05116881	52.97188132	49.47584525	49.03228121
AAEL008472	5570676	333.0442276	327.6294205	313.8517011	204.5191756	230.386406	195.4046663	324.8417831	210.1034159	0.628748517	2.03E-06	2.14E-05	LOC5570676	NC_035108.1	19249681	19282983	-	1824	protein_coding	putative glycerol kinase 5	FGGY_N	342	321	313	217	228	189	11.6815354	11.47683046	10.98445866	7.171566688	8.072450507	6.877063169
AAEL008171	5570237	5958.764997	5938.155664	6474.570076	6972.501663	6944.93758	6962.195887	6123.830246	6959.878376	-0.184652375	2.06E-06	2.18E-05	LOC5570237	NC_035109.1	10244067	10301248	+	4542	protein_coding	zinc finger RNA-binding protein%2C transcript variant X2	-	6119	5818	6457	7398	6873	6734	83.93285206	83.53497646	91.00029739	98.18526994	97.72250521	98.39930377
AAEL024195	5563839	5172.897477	5064.47721	5479.870755	5752.926487	6135.553759	6136.120075	5239.081814	6008.200107	-0.197381804	2.08E-06	2.20E-05	LOC5563839	NC_035108.1	115829246	115883819	-	5379	protein_coding	MOG interacting and ectopic P-granules protein 1%2C transcript variant X2	-	5312	4962	5465	6104	6072	5935	61.52550393	60.15849782	65.03509471	68.40567332	72.89967574	73.22935727
AAEL022979	5569740	3065.564996	3081.349596	3321.012249	3579.556815	3971.134103	3629.977689	3155.975614	3726.889536	-0.239770458	2.13E-06	2.24E-05	LOC5569740	NC_035109.1	382019494	382178744	-	8474	protein_coding	protein 4.1 homolog%2C transcript variant X15	Band_41	3148	3019	3312	3798	3930	3511	23.14434644	23.23359534	25.01848593	27.01752998	29.9501822	27.49846257
AAEL008580	5570814	1015.687513	1074.746977	1030.79728	812.4217942	855.8652888	783.6864393	1040.41059	817.3245074	0.347936468	2.18E-06	2.29E-05	LOC5570814	NC_035109.1	222743551	222744539	+	989	protein_coding	gametocyte-specific factor 1 homolog	-	1043	1053	1028	862	847	758	65.70322306	69.43426572	66.53589117	52.5400057	55.30730499	50.86733177
AAEL007707	5569520	2262.168833	2167.865698	2051.56735	1862.349728	1719.814311	1796.89582	2160.53396	1793.019953	0.268829412	2.18E-06	2.29E-05	LOC5569520	NC_035108.1	470384851	470424193	-	1512	protein_coding	malate dehydrogenase%2C cytoplasmic%2C transcript variant X1	-	2323	2124	2046	1976	1702	1738	95.7185423	91.61033869	86.61896563	78.77969416	72.69476594	76.28936927
AAEL003829	5579109	3942.970987	3901.954126	3786.274835	3437.241628	3400.220421	3315.676004	3877.066649	3384.379351	0.195938249	2.22E-06	2.33E-05	LOC5579109	NC_035109.1	342752932	342768524	-	3609	protein_coding	dynamin-like 120 kDa protein%2C mitochondrial%2C transcript variant X2	-	4049	3823	3776	3647	3365	3207	69.89716353	69.08109032	66.97369478	60.91552936	60.21345737	58.97638128
AAEL004119	5564131	111.0147425	91.85871602	92.25034025	180.0145739	201.0828719	163.3541654	98.3745996	181.4838704	-0.882811528	2.23E-06	2.34E-05	LOC5564131	NC_035109.1	401464991	401517055	-	3598	protein_coding	uncharacterized LOC5564131%2C transcript variant X2	-	114	90	92	191	199	158	1.973978189	1.631259741	1.636763092	3.200010104	3.571801336	2.914485986
AAEL008105	5570136	3020.769573	2973.160442	3104.424494	3583.326754	3345.65522	3692.010916	3032.784836	3540.330963	-0.223204293	2.33E-06	2.44E-05	LOC5570136	NC_035109.1	14673727	14695505	-	3683	protein_coding	glutamate--cysteine ligase%2C transcript variant X1	GCS	3102	2913	3096	3802	3311	3571	52.47334285	51.57990445	53.80942958	62.22852901	58.05676596	64.35083325
AAEL002435	5580128	1736.309526	1717.757989	1648.473471	2017.8597	1970.410051	2124.638038	1700.846996	2037.63593	-0.260407085	2.38E-06	2.49E-05	LOC5580128	NC_035107.1	98942762	98997141	-	4118	protein_coding	modifier of mdg4%2C transcript variant X1	BTB	1783	1683	1644	2141	1950	2055	26.97513696	26.65259753	25.5549259	31.34075586	30.58043417	33.12009145
None	novel.365	290.1964323	341.9185541	356.9687079	195.0943288	159.6537375	240.8956997	329.6945648	198.547922	0.732081197	2.44E-06	2.55E-05	-	NC_035108.1	457097750	457103464	+	5480	-	- && - && -	-	298	335	356	207	158	233	3.387929489	3.986630785	4.158422333	2.277030922	1.861966686	2.821898612
AAEL000641	5565441	18090.53397	17526.64302	17913.61227	16405.83083	15865.33754	16499.8046	17843.59642	16256.99099	0.134365421	2.48E-06	2.59E-05	LOC5565441	NC_035109.1	395598438	395615252	+	2587	protein_coding	protein disulfide-isomerase	-	18577	17172	17865	17407	15701	15959	447.3812822	432.8787019	442.0442512	405.6081212	391.9460237	409.4258784
AAEL007404	5569142	4023.797511	4091.795472	4424.005448	4743.525395	4777.486524	4931.641577	4179.866144	4817.551165	-0.204783618	2.50E-06	2.61E-05	LOC5569142	NC_035109.1	408248023	408300287	-	6685	protein_coding	ras-interacting protein RIP3%2C transcript variant X5	-	4132	4009	4412	5033	4728	4770	38.50858482	39.10897306	42.24674441	45.38419747	45.67425101	47.35687222
AAEL019880	5574561	575.5237969	515.4294621	543.4748306	728.5406577	685.0964177	785.7542135	544.8093632	733.1304296	-0.427707902	2.52E-06	2.62E-05	LOC5574561	NC_035109.1	198412554	198666599	+	5836	protein_coding	calcineurin-binding protein cabin-1%2C transcript variant X1	-	591	505	542	773	678	760	6.309150033	5.643101508	5.9448809	7.9844196	7.502565379	8.642996805
AAEL004716	5565307	3878.699294	3924.408479	4248.529257	4612.520024	4696.649188	4565.645535	4017.212343	4624.938249	-0.203299959	2.57E-06	2.67E-05	LOC5565307	NC_035108.1	378119154	378147140	-	7386	protein_coding	chromodomain-helicase-DNA-binding protein 1%2C transcript variant X2	SNF2_N	3983	3845	4237	4894	4648	4416	33.59693511	33.94914244	36.72047714	39.94236749	40.63985915	39.68129206
AAEL006946	5568526	8399.141706	8194.818121	8267.435384	7589.829129	7304.663722	7475.0039	8287.131737	7456.498917	0.15232166	2.61E-06	2.71E-05	LOC5568526	NC_035109.1	27957440	27968494	-	1956	protein_coding	T-complex protein 1 subunit zeta	-	8625	8029	8245	8053	7229	7230	274.7191352	267.6913729	269.8242413	248.1806913	238.6738025	245.3214315
AAEL024411	23687890	692.3814206	671.5892793	702.9074839	930.2323792	820.4989545	958.4133631	688.9593946	903.0482323	-0.39037536	2.66E-06	2.76E-05	LOC23687890	NC_035108.1	16407574	16486216	-	5016	protein_coding	PAS domain-containing serine/threonine-protein kinase%2C transcript variant X2	Pkinase	711	658	701	987	812	927	8.831017195	8.554805369	8.94580949	11.86147687	10.45427402	12.26558453
AAEL011469	5574875	3341.154225	3350.80183	3792.291161	4004.617406	4229.813576	4126.243508	3494.749072	4120.22483	-0.237448968	2.69E-06	2.79E-05	LOC5574875	NC_035109.1	142590902	142637785	-	11449	protein_coding	titin%2C transcript variant X4	PWWP	3431	3283	3782	4249	4186	3991	18.67032252	18.7001502	21.14526461	22.3716655	23.61168858	23.13557064
AAEL000516	5578431	624.2144734	680.7751509	678.8421777	491.977003	387.0087433	517.9774486	661.2772674	465.6543983	0.505648602	2.69E-06	2.79E-05	LOC5578431	NC_035109.1	164049527	164089381	-	1916	protein_coding	uncharacterized LOC5578431%2C transcript variant X1	-	641	667	677	522	383	501	20.84304577	22.70241701	22.61790205	16.42306227	12.90917973	17.3543465
AAEL007765	5569575	2120.965871	2237.270061	2165.877554	1854.80985	1835.007514	1828.946321	2174.704495	1839.587895	0.241197132	2.81E-06	2.90E-05	LOC5569575	NC_035108.1	219386845	219413786	-	2101	protein_coding	serine protease inhibitor 42Dd%2C transcript variant X2	Serpin	2178	2192	2160	1968	1816	1769	64.58482401	68.0387404	65.80923673	56.46485056	55.81940074	55.88147024
AAEL026965	110675778	427.5041402	394.9924789	342.9306127	280.8604347	248.5748064	233.6584898	388.4757439	254.364577	0.609883059	2.81E-06	2.91E-05	LOC110675778	NC_035108.1	92490095	92490545	-	393	lncRNA	uncharacterized LOC110675778	-	439	387	342	298	246	226	69.59381227	64.21850369	55.70481173	45.70911945	40.42387429	38.16646456
AAEL006434	5568004	1082.880647	1094.139373	1058.873471	856.7185742	842.7292218	879.8379417	1078.631163	859.7619126	0.327293932	2.90E-06	2.99E-05	LOC5568004	NC_035108.1	439755190	439757242	+	1945	protein_coding	serine protease 7%2C transcript variant X1	Trypsin	1112	1072	1056	909	834	851	35.61917359	35.9432172	34.75389363	28.1723723	27.69120297	29.03862162
None	novel.579	1088.723528	1093.118721	1086.949661	1297.801404	1313.606701	1468.119715	1089.597303	1359.842607	-0.319116032	2.92E-06	3.01E-05	-	NC_035109.1	202388764	202454677	+	6280	-	- && A8C752.1 RecName: Full=Thyroid adenoma-associated protein homolog && PF10350:Putative death-receptor fusion protein (DUF2428)	-	1118	1071	1084	1377	1300	1420	11.09125824	11.12171072	11.04914807	13.21762535	13.36838937	15.00702977
AAEL012069	5575813	6073.674994	6124.935053	5647.325177	5421.17188	5007.872929	5085.690758	5948.645075	5171.578523	0.201708653	3.00E-06	3.09E-05	LOC5575813	NC_035109.1	160800991	160818686	+	1302	protein_coding	probable phospholipid hydroperoxide glutathione peroxidase%2C transcript variant X3	GSHPx	6237	6001	5632	5752	4956	4919	298.4443884	300.5760757	276.8922606	266.3097301	245.819138	250.7447691
AAEL024136	5567511	974.7873446	1023.714357	1016.759185	1204.495421	1237.821699	1312.002759	1005.086962	1251.43996	-0.315995772	3.09E-06	3.19E-05	LOC5567511	NC_035109.1	259715634	259761980	-	7464	protein_coding	uncharacterized LOC5567511	-	1001	1003	1014	1278	1225	1269	8.355281842	8.763368412	8.696119104	10.32139418	10.5988766	11.28381701
AAEL000924	5567177	708.9362506	758.3447333	763.0707493	951.9095269	982.1736254	919.1256524	743.4505777	951.0696016	-0.355672284	3.20E-06	3.29E-05	LOC5567177	NC_035109.1	335552345	335572266	-	5063	protein_coding	eIF-2-alpha kinase GCN2	Pkinase	728	743	761	1010	972	889	8.958227953	9.570236141	9.621347142	12.02520774	12.39805948	11.65359382
AAEL002346	5574317	3809.558534	3984.62697	4228.474835	4506.96174	4927.035594	4587.357165	4007.553446	4673.784833	-0.221838357	3.24E-06	3.33E-05	LOC5574317	NC_035107.1	10709827	10957515	-	7323	protein_coding	plexin-A2%2C transcript variant X2	Sema	3912	3904	4217	4782	4876	4437	33.28192744	34.76662573	36.86156094	39.36404132	43.00015695	40.21299668
AAEL014250	5563946	1524.018176	1364.612259	1364.703403	1785.065984	1860.269181	1631.47388	1417.777946	1758.936349	-0.311012471	3.27E-06	3.36E-05	LOC5563946	NC_035107.1	72490488	72491713	-	1105	protein_coding	replication protein A 32 kDa subunit	-	1565	1337	1361	1894	1841	1578	88.23699743	78.90615782	78.84152249	103.3229597	107.5937114	94.77870364
AAEL003989	5563900	1052.692427	1053.313277	1047.843539	1261.986987	1282.282233	1343.019373	1051.283081	1295.762864	-0.301316611	3.28E-06	3.37E-05	LOC5563900	NC_035109.1	254125276	254212549	-	6464	protein_coding	guanine nucleotide-binding protein G(s) subunit alpha%2C transcript variant X1	G-alpha	1081	1032	1045	1339	1269	1299	10.4189272	10.41166335	10.34842122	12.48700744	12.67814318	13.33748201
AAEL010611	5573615	5633.511277	5575.824062	5598.191844	5136.541506	4938.150728	4801.371799	5602.509061	4958.688011	0.175838173	3.31E-06	3.39E-05	LOC5573615	NC_035109.1	291668416	291683951	-	912	protein_coding	acyl carrier protein%2C mitochondrial%2C transcript variant X2	PP-binding	5785	5463	5583	5450	4887	4644	395.1911246	390.6412759	391.8609117	360.2307691	346.0532073	337.9585329
AAEL005491	5566573	183.0769438	189.8413464	158.4299322	5.65490808	14.1465337	0	177.1160742	6.600480593	4.744787201	3.33E-06	3.40E-05	LOC5566573	NC_035109.1	59371559	59533418	+	3661	protein_coding	ABC transporter G family member 20%2C transcript variant X2	ABC2_membrane	188	186	158	6	14	0	3.199313347	3.313255922	2.762590494	0.098794021	0.246958333	0
AAEL003817	5579113	534.6236286	557.2762105	520.4122455	375.1089027	413.2808774	376.3349128	537.4373615	388.2415643	0.469299378	3.42E-06	3.49E-05	LOC5579113	NC_035109.1	342815870	342818961	+	1467	protein_coding	NF-kappa-B inhibitor-interacting Ras-like protein	Ras	549	546	519	398	409	364	23.31529357	24.27192919	22.6462553	16.35430525	18.00481122	16.46786557
AAEL003076	5576972	63.29787952	59.19783921	52.14149666	16.02223956	22.23026724	16.54219397	58.21240513	18.26490026	1.673989055	3.43E-06	3.50E-05	LOC5576972	NC_035108.1	213526386	213528479	-	1922	protein_coding	UDP-glucuronosyltransferase 2B31	UDPGT	65	58	52	17	22	16	2.106971353	1.967960502	1.73184538	0.533181018	0.739204625	0.552500458
AAEL020689	5569161	2765.630428	2856.806068	2959.029936	3204.447912	3395.168088	3363.234811	2860.488811	3320.95027	-0.215178425	3.44E-06	3.51E-05	LOC5569161	NC_035108.1	134795561	134860092	+	6284	protein_coding	activating transcription factor 7-interacting protein 1%2C transcript variant X8	-	2840	2799	2951	3400	3360	3253	28.15663955	29.04748189	30.06022232	32.61533789	34.53015112	34.35689679
AAEL005339	5566357	1831.743252	1805.534096	1845.006805	1547.559845	1461.134838	1566.338991	1827.428051	1525.011225	0.260975257	3.50E-06	3.57E-05	LOC5566357	NC_035108.1	271105025	271129058	-	3091	protein_coding	hepatocyte growth factor-regulated tyrosine kinase substrate%2C transcript variant X2	FYVE	1881	1769	1840	1642	1446	1515	37.91302593	37.32248871	38.10464966	32.02235657	30.21096974	32.52967102
AAEL010945	5574138	929.0181087	1028.817619	963.6149672	779.4348304	746.734886	759.9070354	973.8168984	762.0255839	0.353286287	3.54E-06	3.61E-05	LOC5574138	NC_035109.1	168206281	168207427	-	1021	protein_coding	vacuolar protein sorting-associated protein 37B	-	954	1008	961	827	739	735	58.21317545	64.38379287	60.24996523	48.82687266	46.74273007	47.77796417
AAEL019500	5579293	3677.119893	3864.189987	4469.127897	5232.674944	6124.438625	5619.176514	4003.479259	5658.763361	-0.49920672	3.58E-06	3.64E-05	LOC5579293	NC_035109.1	92715884	92948827	+	12335	protein_coding	uncharacterized LOC5579293%2C transcript variant X9	HMG_box	3776	3786	4457	5552	6061	5435	19.07179146	20.01627335	23.12930778	27.13247709	31.73222377	29.24330393
AAEL004308	5564545	2770.499496	2642.469064	2805.613609	2338.304491	2400.868862	2301.432736	2739.52739	2346.868696	0.223268729	3.59E-06	3.65E-05	LOC5564545	NC_035108.1	386663857	386665213	+	1003	protein_coding	proteasome subunit alpha type-5	Proteasome	2845	2589	2798	2481	2376	2226	176.7176775	168.3344037	178.5689448	149.1093828	152.9821927	147.2957684
AAEL026903	5567265	830.662942	861.4306257	868.3564637	992.4363681	1207.507698	1113.496432	853.4833438	1104.480166	-0.371353946	3.72E-06	3.77E-05	LOC5567265	NC_035109.1	138961707	139399161	+	9229	protein_coding	uncharacterized LOC5567265%2C transcript variant X1	-	853	844	866	1053	1195	1077	5.758283497	5.963889225	6.00651272	6.877852638	8.361970619	7.74510127
AAEL007992	5569892	1073.142511	1073.726325	1087.952382	849.1786968	879.1060227	861.2279735	1078.27374	863.1708977	0.321161893	3.81E-06	3.86E-05	LOC5569892	NC_035107.1	283123380	283139443	+	1917	protein_coding	serine protease 7%2C transcript variant X1	Trypsin	1102	1052	1085	901	870	833	35.81443788	35.78783237	36.22987039	28.3322992	29.30842751	28.83958004
AAEL001112	5568587	2282.618917	2399.553793	2283.195921	1953.770742	2022.954319	1937.504469	2321.789544	1971.409843	0.235914894	3.86E-06	3.91E-05	LOC5568587	NC_035109.1	406507714	406535964	+	2818	protein_coding	ubiquitin carboxyl-terminal hydrolase 5	UCH	2344	2351	2277	2073	2002	1874	51.82213198	54.40682816	51.72270111	44.34426436	45.8794774	44.13616974
AAEL021533	5574375	258.0605857	310.2783297	325.8843541	442.025315	438.5425447	425.9614947	298.0744232	435.5097848	-0.547909118	3.89E-06	3.94E-05	LOC5574375	NC_035108.1	231731312	231782666	-	2838	protein_coding	junctophilin-3	MORN	265	304	325	469	434	412	5.817443048	6.985587872	7.330441376	9.961840707	9.875809782	9.634981127
AAEL007431	5569166	2803.609156	2756.782133	2575.990479	2299.662619	2053.26832	2390.347028	2712.127256	2247.759323	0.270977622	3.94E-06	3.98E-05	LOC5569166	NC_035108.1	134748684	134749126	+	382	protein_coding	H/ACA ribonucleoprotein complex subunit 3	-	2879	2701	2569	2440	2032	2312	469.544718	461.1083522	430.4868567	385.0397838	343.52292	401.6895283
AAEL018350	5564842	1439.296399	1483.007937	1406.817689	1133.80907	1148.90063	1242.732322	1443.040675	1175.147341	0.29670616	3.96E-06	4.00E-05	LOC5564842	NC_035108.1	407596799	407676330	+	5729	protein_coding	uncharacterized LOC5564842%2C transcript variant X1	RhoGAP	1478	1453	1403	1203	1137	1202	16.07290098	16.53973548	15.67609923	12.65802492	12.81672365	13.9248873
AAEL006520	5568076	2291.383239	2072.945025	2236.06803	1900.9916	1759.222512	1845.488515	2200.132098	1835.234209	0.261582624	4.02E-06	4.05E-05	LOC5568076	NC_035108.1	468695038	468705597	-	1893	protein_coding	tubulin-specific chaperone C	-	2353	2031	2230	2017	1741	1785	77.44082494	69.96826051	75.4073023	64.2294829	59.39413136	62.5826069
AAEL022076	5564334	139.2553349	125.5402452	147.4000002	66.91641229	78.81640204	63.06711451	137.3985268	69.59997628	0.981535282	4.18E-06	4.22E-05	LOC5564334	NC_035109.1	117106721	117295329	+	5896	protein_coding	putative epidermal cell surface receptor%2C transcript variant X1	fn3	143	123	147	71	78	61	1.51104438	1.360471361	1.595949022	0.72590538	0.854343473	0.68665471
AAEL005290	5566303	268.7725346	282.7207148	313.8517011	408.0958665	405.1971438	444.5714629	288.4483168	419.2881577	-0.539494604	4.22E-06	4.24E-05	LOC5566303	NC_035109.1	309586609	309614075	+	2900	protein_coding	stAR-related lipid transfer protein 7%2C mitochondrial%2C transcript variant X2	START	276	277	313	433	401	430	5.929386246	6.229074695	6.908845721	9.000549813	8.929800423	9.840938123
AAEL024570	5574802	1764.550118	1687.138417	1786.848982	1376.027633	1381.307969	1540.491813	1746.179173	1432.609138	0.286172154	4.26E-06	4.29E-05	LOC5574802	NC_035108.1	78262115	78528396	-	7777	protein_coding	uncharacterized LOC5574802	Pkinase_Tyr	1812	1653	1782	1460	1367	1490	14.51592621	13.86125401	14.66745471	11.31670248	11.35146184	12.71569824
AAEL008565	5570786	2775.368564	2916.003907	2906.888439	3238.377361	3322.414486	3340.489295	2866.08697	3300.427047	-0.203549409	4.29E-06	4.31E-05	LOC5570786	NC_035108.1	157178044	157196874	+	2735	protein_coding	AFG3-like protein 2	AAA	2850	2857	2899	3436	3288	3231	64.9211474	68.12314307	67.85002933	75.73122221	77.63719859	78.40534511
AAEL012508	5576415	693.3552341	651.1762313	594.6136062	811.4793095	847.7815553	885.0073773	646.3816905	848.089414	-0.391111374	4.39E-06	4.40E-05	LOC5576415	NC_035108.1	76188510	76211634	-	4907	protein_coding	muscle M-line assembly protein unc-89%2C transcript variant X1	-	712	638	593	861	839	856	9.039878494	8.479034225	7.735667431	10.57709085	11.0418357	11.57773887
AAEL021355	110676081	250.2700775	235.7707044	275.7482997	137.6027633	173.8002712	153.0152942	253.9296939	154.8061096	0.715292474	4.40E-06	4.41E-05	LOC110676081	NC_035108.1	454556764	454557498	-	675	lncRNA	uncharacterized LOC110676081	-	257	231	275	146	172	148	23.72072769	22.31772771	26.07882836	13.0385178	16.45583985	14.55204356
AAEL002833	5576221	20572.78466	20655.96327	19039.66805	18316.24727	18223.7668	17211.11894	20089.47199	17917.04434	0.165041875	4.41E-06	4.42E-05	LOC5576221	NC_035109.1	234963033	235018220	+	1563	protein_coding	cathepsin L	Peptidase_C1	21126	20238	18988	19434	18035	16647	842.0869846	844.4041928	777.6414477	749.5185085	745.165169	706.8756879
AAEL005266	5566228	37564.85696	35777.94924	36292.48712	33521.35262	34099.20901	32183.87225	36545.09777	33268.14463	0.135531933	4.44E-06	4.45E-05	LOC5566228	NC_035107.1	3211626	3217698	+	846	protein_coding	40S ribosomal protein S14%2C transcript variant X1	-	38575	35054	36194	35567	33746	31129	2840.75794	2702.147096	2738.579634	2534.288269	2576.008651	2442.085415
AAEL011447	5574844	55352.53492	53206.60962	53697.7198	49504.00782	50806.26531	47269.31927	54085.62145	49193.19747	0.136779249	4.50E-06	4.50E-05	LOC5574844	NC_035108.1	37157525	37165735	-	747	protein_coding	60S ribosomal protein L14	-	56841	52130	53552	52525	50280	45720	4740.670442	4551.021536	4588.959748	4238.621148	4346.803871	4062.109846
AAEL004719	5565327	86.66940427	97.98263042	79.21496609	44.29677996	34.35586755	26.8810652	87.95566692	35.17790424	1.317173246	4.53E-06	4.52E-05	LOC5565327	NC_035108.1	377400862	377623279	-	5871	protein_coding	uncharacterized LOC5565327%2C transcript variant X3	-	89	96	79	47	34	26	0.944444809	1.066352816	0.861339107	0.482575111	0.373991916	0.293918763
AAEL020191	5572162	965.0492093	923.6904222	923.5061236	1220.517661	1170.12043	1117.63198	937.4152517	1169.423357	-0.319365877	4.53E-06	4.52E-05	LOC5572162	NC_035107.1	116014549	116071477	-	3304	protein_coding	G2/mitotic-specific cyclin-B3%2C transcript variant X4	Cyclin_C	991	905	921	1295	1158	1081	18.68668537	17.86283177	17.84344665	23.62701577	22.63413484	21.71459325
AAEL015314	5579480	501.5139685	449.0870561	381.0340141	312.9049138	303.1400078	281.2172975	443.8783462	299.0874064	0.569333896	4.54E-06	4.53E-05	LOC5579480	NC_035108.1	112167097	112518557	+	5763	protein_coding	cAMP-dependent protein kinase type II regulatory subunit%2C transcript variant X4	cNMP_binding	515	440	380	332	300	272	5.56746207	4.979042398	4.220793763	3.472710702	3.361770123	3.132465726
AAEL000450	5577365	3724.836756	3556.973615	3628.847624	3161.093617	3251.681817	3110.966353	3636.885998	3174.580596	0.196229298	4.62E-06	4.60E-05	LOC5577365	NC_035109.1	185920997	185966145	-	5393	protein_coding	ras GTPase-activating protein 1	SH2	3825	3485	3619	3354	3218	3009	44.18752498	42.1419017	42.95535553	37.48968396	38.53461262	37.03034948
AAEL000227	5572046	632.9787952	673.6305841	661.7959192	790.7446466	937.7130909	857.092425	656.1350995	861.8500542	-0.393041833	4.64E-06	4.62E-05	LOC5572046	NC_035108.1	227505152	227548515	-	2097	protein_coding	scavenger receptor class B member 1	-	650	660	660	839	928	829	19.31139218	20.52519409	20.14673436	24.11807669	28.5788615	26.23748139
AAEL008832	5571132	2647.798991	2769.029962	2824.66531	3029.145762	3518.445024	3254.676663	2747.164754	3267.422483	-0.249965701	4.77E-06	4.73E-05	LOC5571132	NC_035109.1	32983684	33088145	-	6931	protein_coding	uncharacterized LOC5571132%2C transcript variant X5	Fork_head	2719	2713	2817	3214	3482	3148	24.44060579	25.52675807	26.01657384	27.95304444	32.44354081	30.14427674
AAEL026769	110674390	345.7038035	332.7326825	302.8217691	202.6342062	209.1666054	232.6246027	327.086085	214.8084714	0.607749026	4.77E-06	4.73E-05	LOC110674390	NC_035107.1	32782180	32782728	+	425	lncRNA	uncharacterized LOC110674390	-	355	326	302	215	207	225	52.04009497	50.02308105	45.48593935	30.49500236	31.45406598	35.13659165
AAEL026928	5567085	342.7823629	356.2076877	294.8000004	165.8773037	202.0933386	246.0651353	331.2633503	204.6785925	0.696947197	4.77E-06	4.73E-05	LOC5567085	NC_035107.1	201726859	201828288	-	4733	protein_coding	aminopeptidase N	-	352	349	294	176	200	238	4.633453581	4.808733288	3.976216114	2.24158548	2.728907841	3.337386432
AAEL003051	5576990	185.0245709	178.61417	170.4625852	287.4578274	264.7422735	281.2172975	178.0337754	277.8057995	-0.642008729	4.92E-06	4.88E-05	LOC5576990	NC_035108.1	212454392	212502294	+	933	protein_coding	ETS homologous factor	SAM_PNT	190	175	170	305	262	272	12.68734106	12.23201972	11.66343391	19.70594821	18.13489417	19.34876739
AAEL019623	5574166	3968.290139	4050.969376	4123.189121	4550.316035	4484.451183	4791.032928	4047.482879	4608.600049	-0.187204374	4.93E-06	4.88E-05	LOC5574166	NC_035109.1	190109165	190389441	-	6331	protein_coding	ras-associated and pleckstrin homology domains-containing protein 1%2C transcript variant X1	RA	4075	3969	4112	4828	4438	4634	40.10088497	40.8837339	41.57573614	45.96995613	45.26998623	48.57913297
AAEL013052	5577180	4364.632246	4318.380305	4108.148304	3759.571389	3761.967497	3719.925869	4263.720285	3747.154918	0.186319075	4.99E-06	4.93E-05	LOC5577180	NC_035109.1	310492268	310504566	+	1255	protein_coding	ubiquitin carboxyl-terminal hydrolase	-	4482	4231	4097	3989	3723	3598	222.4983444	219.8573895	208.9687732	191.6017414	191.5775824	190.275765
AAEL019683	5570551	409.9754966	435.8185749	498.3523816	339.2944848	293.0353409	282.2511846	448.0488177	304.8603368	0.553957913	5.08E-06	5.02E-05	LOC5570551	NC_035109.1	40896120	41132911	-	7286	protein_coding	extracellular sulfatase SULF-1 homolog%2C transcript variant X14	Sulfatase	421	427	497	360	290	273	3.599909529	3.821910174	4.36642874	2.978464823	2.570420694	2.486792355
AAEL007702	5569514	12200.90973	11875.29068	11836.11974	10970.52168	10931.22868	10867.18755	11970.77338	10922.9793	0.1321666	5.12E-06	5.05E-05	LOC5569514	NC_035108.1	470268295	470277570	-	1881	protein_coding	T-complex protein 1 subunit delta	-	12529	11635	11804	11640	10818	10511	414.9791446	403.3846422	401.6978991	373.0296271	371.4099716	370.869641
AAEL027190	110674749	905.6465839	863.4719305	786.1333343	1108.361984	1121.618029	1027.6838	851.7506163	1085.887938	-0.350452112	5.14E-06	5.07E-05	LOC110674749	NC_035107.1	14940402	14982417	+	2188	protein_coding	solute carrier family 35 member E1 homolog	-	930	846	784	1176	1110	994	26.48099433	25.2153391	22.93653975	32.39956247	32.76204776	30.15123531
AAEL005524	5579820	1726.571391	1672.849284	1646.468029	1378.855087	1452.040638	1362.663228	1681.962901	1397.852984	0.267083833	5.16E-06	5.08E-05	LOC5579820	NC_035107.1	8989285	9052055	+	3256	protein_coding	putative adenosylhomocysteinase 3%2C transcript variant X2	-	1773	1639	1642	1463	1437	1318	33.92524532	32.82738774	32.28106926	27.08563809	28.50150216	26.86563174
AAEL010508	5573464	1230.900303	1360.529649	1544.190478	1614.476257	1847.133114	1814.471901	1378.540144	1758.693757	-0.351180659	5.35E-06	5.26E-05	LOC5573464	NC_035108.1	91060531	91132077	+	11198	protein_coding	vacuolar protein sorting-associated protein 13C%2C transcript variant X6	-	1264	1333	1540	1713	1828	1755	7.032427576	7.763033384	8.803176568	9.221382593	10.54219648	10.40166113
AAEL024741	5565475	107.1194884	134.7261168	119.3238097	46.18174932	52.54426803	70.30432437	120.389805	56.34344724	1.098147156	5.37E-06	5.28E-05	LOC5565475	NC_035109.1	146770422	146799878	+	2144	protein_coding	uncharacterized protein DDB_G0283697	-	110	132	119	49	52	68	3.196440036	4.015049628	3.552886513	1.377686619	1.566296367	2.104990669
AAEL007785	5569628	45.76923596	44.90870561	25.06802724	94.24846801	95.99433582	90.98206683	38.5819896	93.74162355	-1.28038715	5.55E-06	5.45E-05	LOC5569628	NC_035109.1	133543537	133545351	-	1750	protein_coding	protein artichoke	-	47	44	25	100	95	88	1.673240881	1.639669791	0.914452423	3.444618206	3.505749934	3.337418484
AAEL012964	5577042	11375.11586	11071.01658	11500.20818	10163.75479	10456.30934	10225.14365	11315.44687	10281.73592	0.138289815	5.61E-06	5.50E-05	LOC5577042	NC_035107.1	23041186	23074483	+	2709	protein_coding	uncharacterized LOC5577042%2C transcript variant X2	-	11681	10847	11469	10784	10348	9890	268.6393799	261.1213622	271.0040011	239.9661675	246.6850287	242.299953
AAEL003503	5578276	3859.223024	3881.541078	4039.96327	3433.47169	3233.493417	3547.266719	3926.909124	3404.743942	0.205860211	5.64E-06	5.53E-05	LOC5578276	NC_035107.1	230209412	230244990	+	2400	protein_coding	ras-related protein rab7	Ras	3963	3803	4029	3643	3200	3431	102.8753884	103.3372384	107.4595904	91.50125925	86.10613874	94.88018433
AAEL019801	23687966	2622.479839	2748.616914	3153.557827	3223.297606	3622.523094	3518.31788	2841.551527	3454.71286	-0.281732801	5.68E-06	5.56E-05	LOC23687966	NC_035109.1	310747339	310815454	-	9343	protein_coding	uncharacterized LOC23687966	Pkinase	2693	2693	3145	3420	3585	3403	17.95761524	18.79713983	21.54732965	22.06576042	24.77982238	24.17361737
AAEL007752	5569566	5503.994078	5293.103347	5319.435381	4857.566041	4811.842391	4629.746537	5372.177602	4766.38499	0.172507309	5.85E-06	5.72E-05	LOC5569566	NC_035107.1	71857048	71858575	-	830	protein_coding	cytochrome c oxidase subunit 7A%2C mitochondrial	-	5652	5186	5305	5154	4762	4478	424.2508472	407.4705144	409.1348281	374.3220953	370.5157524	358.0733837
AAEL005040	5565856	1819.083676	1700.406899	1918.205445	2098.913383	2239.194191	2175.298507	1812.56534	2171.13536	-0.260063392	5.89E-06	5.76E-05	LOC5565856	NC_035108.1	444230694	444232435	+	1045	protein_coding	E3 ubiquitin-protein ligase siah-1	-	1868	1666	1913	2227	2216	2104	111.367697	103.9681878	117.1811713	128.4644814	136.9458398	133.6273908
AAEL024563	5570176	215.2127904	219.440266	215.5850343	333.6395767	321.3284083	316.3694597	216.7460302	323.7791482	-0.579432371	5.98E-06	5.83E-05	LOC5570176	NC_035109.1	302167647	302221719	+	2716	protein_coding	probable ATP-dependent RNA helicase DHX35	DUF1605	221	215	215	354	318	306	5.069453754	5.162385852	5.067197705	7.856925548	7.561234937	7.477522083
AAEL001077	5568363	425.5565131	431.7359653	413.121089	272.3780725	334.4644753	257.4378936	423.4711891	288.0934805	0.555894056	6.06E-06	5.91E-05	LOC5568363	NC_035107.1	299609329	299611588	-	2076	protein_coding	serine protease easter	Trypsin	437	423	412	289	331	249	13.11453043	13.28785211	12.70366468	8.39169392	10.29665171	7.960457743
AAEL024728	110675956	200.6055874	240.8739664	181.4925172	139.4877327	105.0885361	102.3548252	207.657357	115.643698	0.841531578	6.11E-06	5.95E-05	LOC110675956	NC_035108.1	115460670	115462380	-	1646	lncRNA	uncharacterized LOC110675956%2C transcript variant X3	-	206	236	181	148	104	99	7.797152833	9.350265432	7.038950304	5.420146509	4.080363804	3.991824204
AAEL007631	5569422	2116.096803	2072.945025	1974.357826	2406.163388	2815.160206	2331.415462	2054.466551	2517.579686	-0.293136092	6.14E-06	5.97E-05	LOC5569422	NC_035108.1	107206774	107881399	-	6793	protein_coding	serine/threonine-protein phosphatase 4 regulatory subunit 1%2C transcript variant X3	-	2173	2031	1969	2553	2786	2255	19.9295168	19.49800046	18.5542437	22.65522301	26.48590857	22.03185045
AAEL003883	5579160	2229.059173	2096.42003	2253.114289	2552.248514	2495.852731	2695.34373	2192.864497	2581.148325	-0.234881824	6.19E-06	6.01E-05	LOC5579160	NC_035107.1	65686808	65716705	-	5811	protein_coding	uncharacterized LOC5579160	RhoGAP	2289	2054	2247	2708	2470	2607	24.54107455	23.05108283	24.75206017	28.09162912	27.44994356	29.77530365
AAEL013394	5577808	410.9493101	400.0957409	411.1156468	301.5950976	232.4073393	292.5900558	407.3868993	275.5308309	0.56349758	6.21E-06	6.03E-05	LOC5577808	NC_035109.1	173111771	173122238	-	1267	protein_coding	dephospho-CoA kinase domain-containing protein	-	422	392	410	320	230	283	20.75078323	20.17675031	20.71411566	15.22483185	11.72321147	14.82435696
AAEL007187	5568867	2978.895592	3073.184377	3147.541501	3454.206352	3628.585894	3482.13183	3066.54049	3521.641359	-0.199627693	6.26E-06	6.07E-05	LOC5568867	NC_035108.1	360170926	360201630	+	4082	protein_coding	cullin-3%2C transcript variant X2	Cullin	3059	3011	3139	3665	3591	3368	46.68798536	48.10381523	49.22406441	54.122783	56.8116997	54.76021264
AAEL001986	5573188	929.9919222	1042.086101	962.6122461	1207.322875	1204.476298	1233.427338	978.2300896	1215.075504	-0.313065567	6.36E-06	6.17E-05	LOC5573188	NC_035108.1	426640801	426704605	-	3908	protein_coding	kinesin-like protein KIF14	Kinesin	955	1021	960	1281	1192	1193	15.22465549	17.03777798	15.72446337	19.75939832	19.69777074	20.26058272
AAEL012339	5576141	598.8953216	577.6892585	554.5047626	408.0958665	453.6995451	412.5209621	577.0297809	424.7721245	0.442411828	6.41E-06	6.20E-05	LOC5576141	NW_018735166.1	10064	11645	-	1524	protein_coding	cyclin-dependent kinase 2	Pkinase	615	566	553	433	449	399	25.14136228	24.21994941	23.22733156	17.12703048	19.02640566	17.37616661
AAEL009066	5571429	2487.119758	2475.08207	2384.470751	2186.564458	2044.17412	2014.012116	2448.89086	2081.583564	0.233981258	6.41E-06	6.20E-05	LOC5571429	NC_035108.1	269447648	269448491	-	716	protein_coding	uncharacterized LOC5571429	-	2554	2425	2378	2320	2023	1948	222.2319659	220.8719107	212.5974167	195.3233229	182.4644399	180.5684931
AAEL014382	5564288	1330.229283	1390.128569	1330.610886	1161.141126	1013.498093	1093.852576	1350.322913	1089.497265	0.308975986	6.49E-06	6.27E-05	LOC5564288	NC_035108.1	172375992	172376760	+	645	protein_coding	collectin-11	Lectin_C	1366	1362	1327	1232	1003	1058	131.9439988	137.7079967	131.6953265	115.1410365	100.4237874	108.8659324
AAEL019934	5568122	785.8675196	857.3480161	811.2013616	599.4202565	631.541683	661.6877588	818.1389658	630.8832328	0.375400102	6.54E-06	6.31E-05	LOC5568122	NC_035108.1	59717606	60367987	-	5422	protein_coding	mucin-5AC	RRM_1	807	840	809	636	625	640	9.272838136	10.10326026	9.550985009	7.070933352	7.444163138	7.834052978
AAEL005411	5566478	18772.20344	18803.47917	18497.19594	20425.52799	20103.23485	20204.22216	18690.95952	20244.32833	-0.11520945	6.57E-06	6.34E-05	LOC5566478	NC_035107.1	246481737	246578319	+	3865	protein_coding	equilibrative nucleoside transporter 1%2C transcript variant X2	-	19277	18423	18447	21672	19895	19542	310.733879	310.8512524	305.5170167	338.0092887	332.4220499	335.5718747
AAEL010017	5572759	4523.363852	4387.784668	4322.730618	3883.979367	3879.181634	3944.279374	4411.293046	3902.480125	0.176955797	6.59E-06	6.35E-05	LOC5572759	NC_035108.1	110881902	110895828	+	1339	protein_coding	cytochrome b5	-	4645	4299	4311	4121	3839	3815	216.1243991	209.3768374	206.0898489	185.5244612	185.1539208	189.094984
None	novel.378	59.4026254	38.78479121	39.1061225	98.96089141	125.2978699	92.01595395	45.76451303	105.4249051	-1.201714045	6.84E-06	6.58E-05	-	NC_035108.1	36572916	36574735	-	1820	-	- && - && -	-	61	38	39	105	124	89	2.08812794	1.3616139	1.371678635	3.477739535	4.399929067	3.245522782
AAEL005037	5565854	7707.734099	7620.19082	7482.304771	8533.256293	8253.491947	8434.45115	7603.409897	8407.066463	-0.14499915	6.86E-06	6.60E-05	LOC5565854	NC_035108.1	444309286	444317633	+	1878	protein_coding	serine--tRNA ligase%2C cytoplasmic	tRNA-synt_2b	7915	7466	7462	9054	8168	8158	262.5753716	259.2591932	254.3424274	290.6190265	280.876574	288.3063158
AAEL004074	5564033	1661.325884	1589.155787	1715.655784	1985.815221	1931.00185	1976.792179	1655.379152	1964.536417	-0.246989416	6.87E-06	6.60E-05	LOC5564033	NC_035107.1	137095667	137131214	-	3929	protein_coding	uncharacterized LOC5564033%2C transcript variant X1	-	1706	1557	1711	2107	1911	1912	27.05176808	25.84332274	27.8757869	32.32672049	31.41044117	32.29772278
AAEL025271	110680554	38.95254124	124.5195928	42.11428577	16.96472424	17.17793378	17.57608109	68.52880661	17.2395797	1.989656376	6.92E-06	6.64E-05	LOC110680554	NW_018735022.1	12722	28899	+	2308	protein_coding	phosphatidylinositol 4-kinase type 2-alpha	PI3_PI4_kinase	40	122	42	18	17	17	1.079749084	3.447194544	1.164857073	0.470127701	0.475672993	0.488853986
AAEL017499	23687919	4918.732146	5048.146771	5147.970074	4527.696403	4536.995451	4273.05548	5038.282997	4445.915778	0.180191787	7.00E-06	6.71E-05	LOC23687919	NC_035109.1	152950248	153042045	+	6482	protein_coding	carboxypeptidase D%2C transcript variant X1	-	5051	4946	5134	4804	4490	4133	48.54751441	49.7607426	50.69977041	44.67587976	44.73348075	42.31773572
AAEL025449	110674800	6.816694718	11.2271764	9.024489807	38.64187188	32.33493417	47.55880766	9.022786976	39.51187124	-2.132994003	7.04E-06	6.74E-05	LOC110674800	NC_035107.1	24073613	24076790	+	3125	lncRNA	uncharacterized LOC110674800	-	7	11	9	41	32	46	0.13955541	0.229553771	0.184353609	0.79088434	0.661295146	0.976953411
AAEL001246	5569622	1071.194884	1093.118721	1020.770069	815.2492483	874.0536893	853.9907636	1061.694558	847.7645671	0.325009641	7.05E-06	6.74E-05	LOC5569622	NC_035108.1	151942156	151943134	+	902	protein_coding	thymidylate kinase	-	1100	1071	1018	865	865	826	75.97746604	77.43275311	72.24376904	57.8081021	61.93055156	60.77704115
AAEL011786	5575382	156.7839785	127.58155	158.4299322	213.9440224	287.9830074	242.9634739	147.5984869	248.2968346	-0.748811321	7.05E-06	6.74E-05	LOC5575382	NC_035109.1	194459333	194964447	-	2979	protein_coding	TWiK family of potassium channels protein 7%2C transcript variant X2	Ion_trans_2	161	125	158	227	285	235	3.367084614	2.736410684	3.395046593	4.593402425	6.178310559	5.235563152
None	novel.166	73.03601483	60.21849161	72.19591846	123.4654931	154.601404	127.1681161	68.48347497	135.0783377	-0.978683064	7.09E-06	6.77E-05	-	NC_035107.1	170371311	170372735	-	1212	-	- && - && -	-	75	59	72	131	153	123	3.855292212	3.174615697	3.802673443	6.515501021	8.152375759	6.735479753
AAEL005663	5566804	859.877348	835.9143157	855.3210895	1137.579009	1021.581826	1046.293769	850.3709177	1068.484868	-0.329900543	7.16E-06	6.83E-05	LOC5566804	NC_035108.1	381882668	381886081	+	1207	protein_coding	caltractin	-	883	819	853	1207	1011	1012	45.57766699	44.2505221	45.23774166	60.28081861	54.09277523	55.6466835
AAEL023182	5570245	2415.057557	2304.63312	2700.327895	2798.237015	3092.02808	3037.560368	2473.339524	2975.941821	-0.26655183	7.24E-06	6.90E-05	LOC5570245	NC_035107.1	208614968	208834499	-	5236	protein_coding	serine/threonine-protein phosphatase 2A 56 kDa regulatory subunit epsilon isoform%2C transcript variant X7	-	2480	2258	2693	2969	3060	2938	29.50874235	28.12328625	32.92273229	34.18138855	37.74132705	37.24073098
AAEL014248	5563945	744.9673513	670.5686269	655.7795927	908.5552316	847.7815553	919.1256524	690.4385236	891.8208131	-0.368919217	7.28E-06	6.94E-05	LOC5563945	NC_035107.1	72368244	72414659	+	3573	protein_coding	solute carrier family 52%2C riboflavin transporter%2C member 3-A%2C transcript variant X1	-	765	657	654	964	839	889	13.33911683	11.99151682	11.71666161	16.26384247	15.16436826	16.51333488
AAEL009645	5580019	6109.706094	6401.531854	6282.047627	6900.872828	7136.926251	6913.603192	6264.428525	6983.800757	-0.156879305	7.37E-06	7.01E-05	LOC5580019	NC_035107.1	60702928	60713478	-	3767	protein_coding	uncharacterized LOC5580019%2C transcript variant X2	bZIP_2	6274	6272	6265	7322	7063	6687	103.7642023	108.58059	106.4595461	117.1691409	121.0846147	117.8153144
AAEL003497	5578269	4730.786134	4509.242304	4787.993203	4095.095935	4219.708909	4061.108619	4676.007214	4125.304488	0.180876837	7.50E-06	7.13E-05	LOC5578269	NC_035108.1	216342747	216362412	-	2267	protein_coding	farnesyl pyrophosphate synthase	-	4858	4418	4775	4345	4176	3928	133.5071877	127.0913401	134.8282851	115.5360198	118.9609292	114.9968654
AAEL004715	5565301	2045.982229	2170.927655	2416.557826	1727.574419	1663.228176	1956.114437	2211.155903	1782.305677	0.311271591	7.85E-06	7.45E-05	LOC5565301	NC_035108.1	378085734	378098437	-	12704	protein_coding	protein BTG1	-	2101	2127	2410	1833	1646	1892	10.30348694	10.91864566	12.14327171	8.697633856	8.36728812	9.884317573
AAEL012853	5576908	52.58593068	42.86740081	51.13877557	96.13343737	103.0676027	115.7953578	48.86403569	104.9987993	-1.101679956	8.18E-06	7.76E-05	LOC5576908	NC_035109.1	339189679	339190706	+	1028	protein_coding	uncharacterized LOC5576908	-	54	42	51	102	102	112	3.272648051	2.66439091	3.175676216	5.981170718	6.407703904	7.230876622
AAEL007889	5569731	448.9280378	440.9218369	462.2544223	573.0306855	614.3637492	622.4000481	450.7014324	603.2648276	-0.420031336	8.23E-06	7.80E-05	LOC5569731	NC_035109.1	381275415	381412243	+	3556	protein_coding	spondin-1%2C transcript variant X1	Kunitz_BPTI	461	432	461	608	608	602	8.076772135	7.922527622	8.298475729	10.30673164	11.04173208	11.23571675
AAEL005890	5567139	777.1031978	782.8403909	776.1061234	557.9509306	624.4684161	619.2983867	778.6832374	600.5725778	0.375522474	8.58E-06	8.12E-05	LOC5567139	NC_035108.1	66154037	66155834	+	1201	protein_coding	heat shock protein 67B2	Rhodanese	798	767	774	592	618	599	41.39601555	41.64799744	41.25314928	29.7137757	33.23080375	33.10166647
AAEL000416	5577320	4817.455538	4861.367382	6286.058511	7624.701062	8392.93635	8497.518264	5321.627144	8171.718559	-0.618756678	8.68E-06	8.21E-05	LOC5577320	NC_035109.1	183539556	183594756	-	13439	protein_coding	mucin-17	-	4947	4763	6269	8090	8306	8219	22.9336729	23.11295082	29.8600459	36.28780583	39.91354947	40.58990828
AAEL022734	5574622	100.3027937	105.1271972	113.3074831	150.7975488	234.4282727	196.4385534	106.2458247	193.888125	-0.866513252	8.89E-06	8.40E-05	LOC5574622	NC_035107.1	215452060	215689779	-	4433	protein_coding	ATP-binding cassette sub-family G member 8%2C transcript variant X2	ABC2_membrane	103	103	113	160	232	190	1.447565256	1.515239422	1.631698323	2.175711928	3.379758209	2.844604633
AAEL005479	5566545	111.9885561	105.1271972	120.3265308	170.5897271	208.1561387	202.6418761	112.4807614	193.795914	-0.783558836	9.02E-06	8.51E-05	LOC5566545	NC_035109.1	382881726	382910447	-	1884	protein_coding	synaptogyrin	-	115	103	120	181	206	196	3.802906076	3.565316539	4.077176409	5.791310068	7.061251823	6.904642805
AAEL024141	5564524	2937.02161	2776.174528	2953.013609	3314.71862	3507.329891	3218.490614	2888.736582	3346.846375	-0.212267509	9.82E-06	9.25E-05	LOC5564524	NC_035108.1	464626847	464697075	+	8897	protein_coding	paired amphipathic helix protein Sin3a%2C transcript variant X2	PAH	3016	2720	2945	3517	3471	3113	21.1196348	19.93733384	21.18853176	23.82911533	25.19453812	23.22210442
AAEL010256	5573069	774.1817572	722.6218993	817.2176881	890.6480227	1054.927227	1070.073172	771.3404482	1005.216141	-0.381070469	9.82E-06	9.25E-05	LOC5573069	NC_035109.1	278910239	278992961	-	6609	protein_coding	E3 ubiquitin-protein ligase SMURF2	HECT	795	708	815	945	1044	1035	7.494282056	6.986171993	7.893707178	8.619363532	10.20140818	10.3937111
AAEL009666	5572241	783.9198925	676.6925413	806.1877561	967.9317664	976.1108252	962.5489116	755.6000633	968.8638344	-0.358296759	1.01E-05	9.49E-05	LOC5572241	NC_035109.1	22895988	22949006	+	10135	protein_coding	histone-lysine N-methyltransferase ash1%2C transcript variant X2	SET	805	663	804	1027	966	931	4.948468212	4.266105025	5.077985434	6.108376982	6.155293292	6.096659937
AAEL009838	5572509	818.9771797	920.628465	807.1904772	622.0398889	709.3476183	604.823967	848.9320406	645.4038247	0.395319806	1.01E-05	9.52E-05	LOC5572509	NC_035109.1	18984427	19021193	+	5441	protein_coding	glycogen debranching enzyme%2C transcript variant X2	-	841	902	805	660	702	585	9.629770286	10.8110924	9.470574167	7.312137527	8.33208639	7.13580845
AAEL007868	5569738	2331.309593	2329.128777	2485.745581	2051.789149	1968.389118	2076.045343	2382.061317	2032.074536	0.229213838	1.01E-05	9.52E-05	LOC5569738	NC_035109.1	381939012	381940362	-	597	protein_coding	cytochrome b-c1 complex subunit 7	-	2394	2282	2479	2177	1948	2008	249.8322346	249.2774977	265.8039011	219.8179935	210.7220581	223.2314708
AAEL026565	5569237	4053.98573	3822.343239	3762.209529	3355.245461	3489.14149	3310.506568	3879.512832	3384.964506	0.196880916	1.03E-05	9.62E-05	LOC5569237	NC_035107.1	216851375	216852226	+	609	lncRNA	uncharacterized LOC5569237%2C transcript variant X1	-	4163	3745	3752	3560	3453	3202	425.88052	401.029478	394.3707462	352.3804832	366.1631737	348.9555246
AAEL020739	5574634	3269.092024	3539.622524	3291.933337	2977.309104	2923.280142	2851.460685	3366.882628	2917.349977	0.206394412	1.03E-05	9.62E-05	LOC5574634	NC_035108.1	226162194	226187259	+	1712	protein_coding	protein lifeguard 1%2C transcript variant X3	-	3357	3468	3283	3159	2893	2758	122.1648422	132.1043431	122.7513501	111.2307862	109.1289688	106.9194079
AAEL017139	23687559	206.4484686	254.1424476	271.7374153	150.7975488	157.6328041	137.5069874	244.1094438	148.6457801	0.714631214	1.03E-05	9.68E-05	LOC23687559	NC_035107.1	107666318	107667276	+	959	protein_coding	uncharacterized LOC23687559	-	212	249	271	160	156	133	13.77259927	16.93255549	18.08880341	10.05727943	10.5051285	9.204476159
AAEL006186	5567587	2004.108247	1912.702598	1858.042179	2230.861238	2291.738459	2247.670606	1924.951008	2256.756768	-0.229187222	1.04E-05	9.75E-05	LOC5567587	NC_035109.1	140453772	140485193	-	1595	protein_coding	uncharacterized LOC5567587	-	2058	1874	1853	2367	2268	2174	80.38654081	76.62150298	74.36590834	89.45749069	91.82855298	90.46173141
AAEL014057	5579219	1724.623764	1743.274299	1675.546941	1965.080558	2285.675659	1982.995502	1714.481668	2077.91724	-0.277158447	1.05E-05	9.81E-05	LOC5579219	NC_035109.1	30053300	30089350	+	3853	protein_coding	zinc finger matrin-type protein CG9776	-	1771	1708	1671	2085	2262	1918	28.63638612	28.9088373	27.76109523	32.62016787	37.91307147	33.03814365
None	novel.178	226.8985527	227.6054852	228.6204084	302.5375823	366.7994095	349.4538476	227.7081488	339.5969465	-0.575656912	1.09E-05	0.000101529	-	NC_035107.1	203215150	203218697	-	3330	-	- && P04146.3 RecName: Full=Copia protein; AltName: Full=Gag-int-pol protein; Contains: RecName: Full=Copia VLP protein; Contains: RecName: Full=Copia protease && PF00665:Integrase core domain	rve	233	223	228	321	363	338	4.359235634	4.36719312	4.382780983	5.810853686	7.03975864	6.736565087
AAEL007046	5568694	24.34533828	29.5989196	30.08163269	2.82745404	6.062800157	4.135548492	28.00863019	4.34193423	2.696016127	1.09E-05	0.000101862	LOC5568694	NC_035109.1	298598122	298627874	+	2188	protein_coding	mitochondrial uncoupling protein 2	Mito_carr	25	29	30	3	6	4	0.711854686	0.864355595	0.877673715	0.082651945	0.17709215	0.121332939
AAEL022135	5575904	588.1833728	592.9990445	607.6489804	723.8282343	789.1744871	802.2964075	596.2771325	771.7663763	-0.371575276	1.11E-05	0.000103871	LOC5575904	NC_035108.1	224760639	224806286	+	6236	protein_coding	nuclear factor related to kappa-B-binding protein%2C transcript variant X1	-	604	581	606	768	781	776	6.034336013	6.075916452	6.220505418	7.423936609	8.087984408	8.25888955
AAEL002733	5575886	22.39771122	14.2891336	34.09251705	0	1.010466693	4.135548492	23.59312062	1.715338395	3.818230499	1.13E-05	0.000105405	LOC5575886	NC_035107.1	177483503	177585438	-	1011	protein_coding	neuropeptide F%2C transcript variant X4	-	23	14	34	0	1	4	1.417344223	0.903064245	2.152716881	0	0.063876958	0.262588002
AAEL001381	5570327	862.7987886	916.5458554	843.2884364	722.8857496	632.5521497	684.4332755	874.2110268	679.9570583	0.361811117	1.18E-05	0.000110123	LOC5570327	NC_035108.1	206144343	206198019	-	2749	protein_coding	sphingomyelin synthase-related 1	-	886	898	841	767	626	662	20.0797194	21.30312739	19.58305353	16.81898431	14.70601387	15.98266855
AAEL011394	5580153	1999.239179	2097.440682	1966.336057	1706.839756	1772.358579	1637.677203	2021.005306	1705.625179	0.244546555	1.19E-05	0.000110562	LOC5580153	NC_035108.1	353055369	353091890	-	2077	protein_coding	protein MEMO1	-	2053	2055	1961	1811	1754	1584	61.58162011	64.52337818	60.43663174	52.56069451	54.53665167	50.61563901
AAEL024160	5574038	231.7676204	257.2044048	224.6095241	363.7990865	396.1029436	310.1661369	237.8605164	356.689389	-0.585361711	1.23E-05	0.000114353	LOC5574038	NC_035108.1	168079926	168172004	-	3412	protein_coding	uncharacterized LOC5574038	-	238	252	224	386	392	300	4.345768544	4.816519089	4.202407384	6.819576783	7.419462131	5.835502717
None	novel.382	271.6939752	307.2163725	285.7755106	180.0145739	195.0200717	193.336892	288.2286194	189.4571792	0.605648433	1.25E-05	0.000115722	-	NC_035108.1	59712204	59714943	-	2740	-	- && - && -	-	279	301	285	191	193	187	6.343841124	7.164035023	6.658148117	4.202057064	4.548855322	4.529571163
AAEL010864	5574013	242.4795692	285.782672	231.6285717	395.8435656	381.9564099	343.2505249	253.2969377	373.6835001	-0.562196344	1.26E-05	0.000116805	LOC5574013	NC_035107.1	54923068	54937551	-	1919	protein_coding	tetratricopeptide repeat protein 17	-	249	280	231	420	378	332	8.083939039	9.515351243	7.705417239	13.19330058	12.72073493	11.48230695
AAEL004978	5565755	4152.340897	4232.645503	4011.88708	4825.521562	4576.403652	4617.339892	4132.29116	4673.088368	-0.177681602	1.26E-05	0.000116966	LOC5565755	NC_035108.1	281679164	281700584	-	2721	protein_coding	ATP-dependent RNA helicase vasa%2C transcript variant X1	DEAD	4264	4147	4001	5120	4529	4466	97.63090424	99.39104599	94.12373765	113.4280747	107.4902708	108.9321864
AAEL010731	5573813	944.5991252	906.3393313	895.4299331	759.6426521	689.1382845	720.6193248	915.4561299	723.1334205	0.339842373	1.27E-05	0.000117303	LOC5573813	NC_035108.1	406511560	406516553	-	1737	protein_coding	sorting nexin-21%2C transcript variant X1	PX	970	888	893	806	682	697	34.79129331	33.33918008	32.90870522	27.97141036	25.35595277	26.63170694
AAEL011248	5574614	5802.954832	6113.707877	6219.878919	6747.247825	6972.22018	6626.182572	6045.513876	6781.883526	-0.165937062	1.27E-05	0.000117743	LOC5574614	NC_035107.1	223716031	223736456	+	3969	protein_coding	innexin inx3%2C transcript variant X1	-	5959	5990	6203	7159	6900	6409	93.5386169	98.42093602	100.0414176	108.7302546	112.2699088	107.1704899
AAEL009273	5571747	2807.50441	3032.358281	2776.534697	2558.845906	2403.900262	2421.363642	2872.132463	2461.369937	0.222194726	1.34E-05	0.000123881	LOC5571747	NC_035109.1	200124264	200159234	-	2120	protein_coding	inosine-5'-monophosphate dehydrogenase	CBS	2883	2971	2769	2715	2379	2342	84.72419262	91.39207933	83.60769489	77.19925591	72.4692821	73.3190912
AAEL021291	5579384	963.1015823	1072.705673	1008.737416	1221.460145	1318.659034	1221.020692	1014.848224	1253.713291	-0.305139822	1.34E-05	0.000123942	LOC5579384	NC_035109.1	245146050	245178160	+	5369	protein_coding	zinc finger protein Xfin	zf-AD	989	1051	1006	1296	1305	1181	11.47629082	12.76588946	11.99399136	14.55092958	15.69684919	14.59898079
AAEL009544	5572135	537.5450692	496.0370665	457.2408169	676.7040003	626.4893495	682.3655012	496.9409842	661.8529503	-0.413186757	1.36E-05	0.000125007	LOC5572135	NC_035109.1	210956424	211413681	+	3665	protein_coding	uncharacterized LOC5572135%2C transcript variant X2	Ion_trans_2	552	486	456	718	620	660	9.383476187	8.647768555	7.96434416	11.80944823	10.92478977	11.95187383
AAEL004290	5564489	604.7382028	618.5153545	574.5591844	799.2270087	784.1221536	734.0598574	599.2709139	772.4696732	-0.366760645	1.37E-05	0.000126179	LOC5564489	NC_035108.1	293168795	293180998	-	2009	protein_coding	histone-lysine N-methyltransferase eggless	SET	621	606	573	848	776	710	19.2579618	19.67136311	18.25718601	25.44456654	24.94463551	23.45548705
AAEL012052	5575738	31.162033	35.72283401	37.10068032	88.59355993	58.60706818	116.8292449	34.66184911	88.00995767	-1.344292457	1.37E-05	0.000126289	LOC5575738	NC_035108.1	16534195	16600602	+	2726	protein_coding	AF4/FMR2 family member 4	-	32	35	37	94	58	113	0.731345821	0.837305532	0.868830439	2.078648918	1.374034129	2.751177654
AAEL012595	5576540	588.1833728	485.8305425	485.3170074	661.6242454	751.7872194	691.6704853	519.7769742	701.6939834	-0.431965619	1.38E-05	0.000127068	LOC5576540	NC_035107.1	20958918	21023954	-	2399	protein_coding	uncharacterized LOC5576540%2C transcript variant X14	-	604	476	484	702	744	669	15.68575214	12.93952912	12.91440104	17.63948923	20.02802227	18.50810323
AAEL020083	5576211	28.2405924	25.51631	21.05714288	66.91641229	82.85826881	53.7621304	24.9380151	67.84560383	-1.443597027	1.39E-05	0.000127283	LOC5576211	NC_035109.1	235285120	235306251	-	3991	protein_coding	uncharacterized LOC5576211	-	29	25	21	71	82	52	0.452704621	0.408507513	0.336819108	1.072397425	1.326867335	0.864744203
AAEL007298	5569013	1142.283272	1074.746977	995.7020421	1337.385761	1284.303167	1332.680502	1070.910764	1318.123143	-0.29948915	1.40E-05	0.000128318	LOC5569013	NC_035109.1	195685730	195752375	+	2429	protein_coding	putative fatty acyl-CoA reductase CG5065%2C transcript variant X1	NAD_binding_4	1173	1053	993	1419	1271	1289	30.08632585	28.27109461	26.1686241	35.21551322	33.79196243	35.22016984
AAEL009257	5571735	9169.428209	8984.803079	8381.745589	7939.490945	8025.126474	7722.102922	8845.325625	7895.573447	0.163860232	1.43E-05	0.000130746	LOC5571735	NC_035108.1	268471926	268472652	+	478	protein_coding	cytochrome c oxidase subunit 6C-2	-	9416	8803	8359	8424	7942	7469	1227.261784	1201.004329	1119.400725	1062.354845	1072.994174	1037.052174
AAEL014348	5564196	1350.679368	1441.161189	1400.801362	1183.760758	1081.199361	1176.563546	1397.547306	1147.174555	0.284426366	1.43E-05	0.000130746	LOC5564196	NC_035108.1	238522857	238524448	+	1505	protein_coding	caspase%2C transcript variant X2	Peptidase_C14	1387	1412	1397	1256	1070	1138	57.41675164	61.18429558	59.41814117	50.30744729	45.91373843	50.18475468
AAEL009883	5572552	3047.062539	3012.965885	3064.31565	3590.866631	3580.083493	3304.303245	3041.448025	3491.751123	-0.199462218	1.43E-05	0.000130999	LOC5572552	NC_035109.1	121945079	121954641	+	2609	protein_coding	ATPase family AAA domain-containing protein 3A homolog	AAA	3129	2952	3056	3810	3543	3196	74.71884354	73.78771159	74.97878971	88.02986543	87.69855775	81.30153306
AAEL018181	5572204	548.257018	609.3294829	590.6027218	735.1380505	755.8290862	767.1442453	582.7297409	752.703794	-0.369381239	1.44E-05	0.000131574	LOC5572204	NC_035108.1	169258262	169315931	+	5252	protein_coding	uncharacterized LOC5572204%2C transcript variant X1	FHA	563	597	589	780	748	742	6.678552355	7.412955298	7.178764929	8.952596823	9.197552139	9.37659658
AAEL026039	110675119	302.8560082	295.989196	270.7346942	356.2592091	467.8460788	454.9103341	289.8599661	426.3385407	-0.555232937	1.44E-05	0.000131703	LOC110675119	NC_035108.1	100754814	100770423	-	2752	protein_coding	anillin-like	PH	311	290	270	378	463	440	7.04061533	6.872129516	6.280214679	8.279850812	10.86495519	10.61134147
AAEL001188	5568836	1292.250556	1244.175276	1255.406804	1002.8037	1026.63416	1080.412044	1263.944212	1036.616634	0.286626902	1.46E-05	0.000133357	LOC5568836	NC_035109.1	121365682	121405577	-	2048	protein_coding	ras-related GTP-binding protein A	-	1327	1219	1252	1064	1016	1045	40.3682226	38.8164238	39.13213397	31.31776904	32.03753795	33.86510149
AAEL014287	5564022	253.1915181	266.3902764	253.6884357	153.6250029	178.8526046	165.4219397	257.7567434	165.9665157	0.635857937	1.47E-05	0.000133593	LOC5564022	NC_035108.1	399874619	399875487	-	869	protein_coding	deoxycytidylate deaminase	-	260	261	253	163	177	160	18.6402713	19.58675533	18.63630888	11.30698899	13.15372833	12.21986054
AAEL004151	5564212	23279.01246	22170.61144	20703.18234	19740.34162	19635.38877	19939.54706	22050.93541	19771.75915	0.157441234	1.47E-05	0.0001337	LOC5564212	NC_035108.1	146324543	146325393	-	525	protein_coding	60S ribosomal protein L29	-	23905	21722	20647	20945	19432	19286	2836.795975	2698.250545	2517.426557	2404.917611	2390.306411	2438.085336
AAEL001336	5570080	856.9559074	964.5165182	981.6639468	739.8504739	665.8975505	767.1442453	934.3787908	724.2974232	0.367106205	1.48E-05	0.000134432	LOC5570080	NC_035109.1	48963219	48964860	+	1219	protein_coding	charged multivesicular body protein 2a	ESCRT-III	880	945	979	785	659	742	44.97566816	50.55567001	51.40887987	38.81906695	34.91218956	40.3985933
AAEL019739	5568213	2972.078897	3227.302889	3584.727896	4120.543021	4896.721593	4435.375758	3261.369894	4484.213457	-0.459349985	1.49E-05	0.000135222	LOC5568213	NC_035109.1	200745213	201097745	-	11610	protein_coding	dystrophin%2C isoforms A/C/F/G/H	CH	3052	3162	3575	4372	4846	4290	16.37762667	17.76116355	19.71074237	22.70006365	26.95544886	24.52398918
AAEL024005	5566774	168.4697409	191.8826512	189.514286	278.0329806	284.9516074	273.9800876	183.2888927	278.9882252	-0.606662557	1.50E-05	0.000136631	LOC5566774	NC_035107.1	47137567	47298768	+	5664	protein_coding	contactin-2%2C transcript variant X7	ig	173	188	189	295	282	265	1.902924317	2.16459361	2.13598262	3.139625969	3.215298083	3.10519353
AAEL023500	5579815	526.8331203	560.3381677	514.395919	411.8658052	396.1029436	374.2671385	533.8557357	394.0786291	0.437126881	1.51E-05	0.000136631	LOC5579815	NC_035107.1	8638634	8639617	+	840	lncRNA	uncharacterized LOC5579815	-	541	549	513	437	392	362	40.125147	42.62209826	39.09284109	31.36037825	30.13714856	28.60192924
AAEL021708	5563548	682.6432853	696.0849369	681.850341	828.4440338	908.4095568	874.6685061	686.8595211	870.5073656	-0.341467042	1.51E-05	0.000136822	LOC5563548	NC_035107.1	242834001	242991237	+	5548	protein_coding	serine-rich adhesin for platelets%2C transcript variant X2	-	701	682	680	879	899	846	7.871911865	8.016590317	7.845698511	9.550619963	10.46450325	10.12045304
AAEL009475	5572005	3285.646854	3022.151757	3356.107487	3640.818319	3817.543165	3686.841481	3221.302033	3715.067655	-0.205495863	1.51E-05	0.000136822	LOC5572005	NC_035107.1	97701743	97784450	-	7160	protein_coding	CAD protein	CPSase_L_D2	3374	2961	3347	3863	3778	3566	29.35828711	26.96914341	29.92277349	32.52301708	34.07566259	33.05478677
AAEL003449	5578093	2067.406127	2033.139581	2143.81769	2370.34897	2540.313266	2381.042044	2081.454466	2430.568093	-0.22354738	1.51E-05	0.000136822	LOC5578093	NC_035109.1	348720747	348737493	-	3895	protein_coding	structural maintenance of chromosomes protein 2	SMC_N	2123	1992	2138	2515	2514	2303	33.9579285	33.35213497	35.13657244	38.92330136	41.68244534	39.24212523
AAEL010071	5572853	466.4566814	440.9218369	291.7918371	229.0237773	280.9097406	235.7262641	399.7234518	248.5532606	0.686084454	1.52E-05	0.000137007	LOC5572853	NC_035109.1	209206284	209213324	+	1347	protein_coding	spermidine synthase%2C transcript variant X1	-	479	432	291	243	278	228	22.15473579	20.91500239	13.82880168	10.87471338	13.32823306	11.2339709
AAEL013309	5577675	1625.294783	1662.64276	1590.315648	1962.253104	2028.006652	1817.573562	1626.084397	1935.94444	-0.251927916	1.53E-05	0.000137918	LOC5577675	NC_035109.1	100052035	100147518	+	2498	protein_coding	high affinity copper uptake protein 1%2C transcript variant X1	-	1669	1629	1586	2082	2007	1758	41.62579682	42.52755528	40.64151642	50.24205939	51.88601495	46.70812998
AAEL002921	5576590	980.6302258	1010.445876	977.6530624	1258.217048	1247.926366	1142.445271	989.5763881	1216.196228	-0.298027758	1.57E-05	0.00014205	LOC5576590	NC_035107.1	86195733	86198389	+	2048	protein_coding	protein Spindly	-	1007	990	975	1335	1235	1105	30.63360977	31.52441309	30.4743056	39.29438127	38.94326709	35.80950924
AAEL003622	5578680	32.13584653	29.5989196	37.10068032	84.82362121	72.75360188	77.54153423	32.94514882	78.37291911	-1.250760308	1.58E-05	0.0001423	LOC5578680	NC_035107.1	189580399	189675611	+	3207	protein_coding	acyl-CoA Delta(11) desaturase%2C transcript variant X4	-	33	29	37	90	72	75	0.64108208	0.589713141	0.738519419	1.691697435	1.449869502	1.552130907
AAEL010310	5573207	804.3699767	832.8523585	900.4435385	971.7017052	1157.99483	1113.496432	845.8886246	1081.064322	-0.353322527	1.59E-05	0.000142972	LOC5573207	NC_035109.1	409435624	409590323	+	5936	protein_coding	zinc finger protein 423 homolog%2C transcript variant X1	-	826	816	898	1031	1146	1077	8.669315582	8.964746927	9.683706084	10.46993329	12.4676931	12.04170142
AAEL003417	5578117	609.6072705	652.1968837	511.3877557	393.9585963	444.6053448	441.4698015	591.06397	426.6779142	0.470842613	1.61E-05	0.000145207	LOC5578117	NC_035109.1	349876367	349876933	-	475	protein_coding	ATPase inhibitor mai-2%2C mitochondrial	-	626	639	510	418	440	427	82.10684814	87.73017912	68.72831896	53.04712038	59.82110691	59.66234358
AAEL007546	5569338	5812.692967	5765.665409	5384.612252	5149.736292	4974.527529	4889.252205	5654.323542	5004.505342	0.175960053	1.62E-05	0.000145903	LOC5569338	NC_035108.1	327246199	327251708	+	1544	protein_coding	actin-related protein 2/3 complex subunit 1A	-	5969	5649	5370	5464	4923	4729	240.8534882	238.5975865	222.6312603	213.325384	205.9102272	203.2769151
AAEL008707	5570973	294.0916864	228.6261376	252.6857146	334.5820614	419.3436775	409.4193007	258.4678462	387.7816799	-0.583388336	1.63E-05	0.000146235	LOC5570973	NC_035109.1	95778312	95794745	+	3240	protein_coding	protein suppressor of white apricot	-	302	224	252	355	415	396	5.807117188	4.50863186	4.978685415	6.60484278	8.271770272	8.111781036
AAEL009640	5580013	151.9149109	134.7261168	138.3755104	195.0943288	272.8260071	236.7601512	141.6721794	234.8934957	-0.727727118	1.64E-05	0.000146973	LOC5580013	NC_035107.1	222273223	222556267	+	3848	protein_coding	leucine zipper putative tumor suppressor 3%2C transcript variant X4	Fez1	156	132	138	207	270	229	2.525737384	2.237075468	2.2956368	3.242757134	4.531313174	3.949721394
AAEL005069	5565927	5677.332886	5691.157783	5791.717014	5185.55071	5142.265	5137.385114	5720.069228	5155.066941	0.149977853	1.64E-05	0.000147183	LOC5565927	NC_035107.1	295772902	295856990	-	2700	protein_coding	ras-related protein Rab-1A	Ras	5830	5576	5776	5502	5089	4969	134.5251386	134.6792746	136.9375569	122.8389126	121.7205945	122.1437575
AAEL018346	5566796	124.648132	131.6641596	122.3319729	234.6786853	217.250339	178.8624723	126.2147548	210.2638322	-0.737840511	1.68E-05	0.000150458	LOC5566796	NC_035108.1	381746063	381749947	+	2768	protein_coding	uncharacterized LOC5566796	Trypsin	128	129	122	249	215	173	2.880995244	3.039242769	2.821323589	5.422660345	5.01611809	4.148069848
AAEL023077	5577240	4183.50293	4150.993311	4498.206808	3843.452525	3741.758163	3676.50261	4277.567683	3753.904433	0.188196308	1.73E-05	0.000155058	LOC5577240	NC_035109.1	269696735	269725290	+	4800	protein_coding	probable serine/threonine-protein kinase kinX	-	4296	4067	4486	4078	3703	3556	55.75986232	55.25539687	59.82423956	51.21357881	49.82047371	49.1684546
AAEL024363	110675777	191.8412656	150.0359028	194.5278914	98.96089141	116.2036697	85.81263121	178.8016866	100.3257308	0.833814369	1.75E-05	0.000156171	LOC110675777	NC_035108.1	92158200	92159133	+	694	lncRNA	uncharacterized LOC110675777	-	197	147	194	105	115	83	17.68501421	13.81336959	17.89375203	9.120296764	10.70123122	7.937516943
AAEL001930	5572982	1650.613935	1542.205777	1619.39456	1336.443276	1336.847435	1362.663228	1604.071424	1345.31798	0.254081178	1.76E-05	0.000157072	LOC5572982	NC_035108.1	195532439	195545639	-	1155	protein_coding	PRA1 family protein 3%2C transcript variant X1	-	1695	1511	1615	1418	1323	1318	91.42950653	85.31477459	89.50549475	74.00710025	73.97300101	75.7354952
AAEL008188	5570244	74894.05105	73011.34879	73668.91574	79360.03752	78413.22583	79213.32971	73858.10519	78995.53102	-0.097008127	1.76E-05	0.000157457	LOC5570244	NC_035109.1	53615265	53616292	+	1028	protein_coding	60S ribosomal protein L6	-	76908	71534	73469	84203	77601	76617	4660.978079	4537.965222	4574.779528	4937.573706	4874.943438	4946.500662
[truncated: 12,469 more rows]
